# Supplementary material for: Waves traveling over a map of visual space can ignite short-term predictions of sensory input
Source: Nat Commun. 2023 Jun 9;14:3409. doi: 10.1038/s41467-023-39076-2 (PMC10256723; doi:10.1038/s41467-023-39076-2)
Supplement: Supplementary file 8 — Source Data [file 41467_2023_39076_MOESM8_ESM.xlsx]

## Sheet: Figure 1c
Accuracy (%)
Trial	cv-NN without recurrence	cv-NN with recurrence	Random RNN
1	4.7	100	15
2	5.3	100	25.4
3	5.8	100	22.4
4	5.4	100	25.6
5	5.1	100	22
6	3.7	100	19
7	7	100	27
8	5.3	100	19.8
9	6.4	100	29.1
10	5.6	100	23
11	4.8	100	27.8
12	4.7	100	29.2
13	4.5	100	28.6
14	6.7	100	36.1
15	5.5	100	20.9
16	5.1	100	30.3
17	5.4	100	20.9
18	4.5	100	20.8
19	5.1	100	27.8
20	5.2	100	26
21	5.1	100	21.2
22	5	100	22.1
23	4.8	100	24.2
24	4.7	100	20.9
25	5.1	100	30.1
26	5	100	22.2
27	4.1	100	28.6
28	5.1	100	23.8
29	6.5	100	21.9
30	4.4	100	23.6
31	4.8	100	29.3
32	4.4	100	18.2
33	6.1	100	23.2
34	4.6	100	26.5
35	4.6	100	19.7
36	5.2	100	16.7
37	3.6	100	19.5
38	3.9	100	24.3
39	5.3	100	25.8
40	5.1	100	19.8
41	4.7	100	23.3
42	4.2	100	27.8
43	6	100	23.3
44	5.7	100	19.2
45	4.3	100	26.2
46	5.5	100	28.9
47	6.1	100	20.4
48	4.7	100	21.3
49	5	100	22.3
50	5.4	100	23.7
51	5.9	100	29.1
52	6.6	100	37
53	5.5	100	25.7
54	6	100	23.1
55	5	100	19.6
56	4.5	100	27.5
57	6.2	100	23.1
58	5.3	100	19.5
59	4.6	100	21.7
60	4.5	100	20.2
61	6	100	18.5
62	3.5	100	31.8
63	5.3	100	19.8
64	4.5	100	18.1
65	4.7	100	33.8
66	4.4	100	22.8
67	4.3	100	29.1
68	4	100	27
69	6.1	100	24.4
70	5.8	100	24.1
71	4.9	100	20.6
72	4.3	100	21.3
73	5.7	100	28.1
74	6.4	100	23.5
75	4.8	100	29.2
76	4.9	100	27.2
77	4.5	100	25.8
78	5	100	21.5
79	4.3	100	24.9
80	5.1	100	24.7
81	4.1	100	24.9
82	4.4	100	23.4
83	4.4	100	22.9
84	6.1	100	21.8
85	4.3	100	23.1
86	4.9	100	27.5
87	6.1	100	25.3
88	6.4	100	35.9
89	5.5	100	29.2
90	4.9	100	21.8
91	4.3	100	21.3
92	4.7	100	24.8
93	4.9	100	28.6
94	5	100	23.7
95	4.4	100	28.4
96	4.5	100	25.4
97	6.4	100	25.8
98	5.4	100	23.4
99	5.7	100	22.7
100	5.4	100	24.3

## Sheet: Figure 3a
Structural Similarity
Video Frame	Low Recurrence (Before Smoothing)	Optimal Recurrence (Before Smoothing)	High Recurrence (Before Smoothing)
1	0.998794	0.99998	0.999982
2	0.955463	0.999978	0.999938
3	0.805581	0.99998	0.999835
4	0.692472	0.999988	0.999554
5	0.470421	0.999987	0.999438
6	0.342923	0.999982	0.996977
7	0.282717	0.99999	0.965738
8	0.26434	0.999993	0.907287
9	0.245966	0.999991	0.842074
10	0.221655	0.999994	0.642921
11	0.197431	0.999992	0.443563
12	0.180456	0.999991	0.272908
13	0.15692	0.999996	0.225275
14	0.13513	0.999994	0.192409
15	0.119311	0.999994	0.222982
16	0.107301	0.999993	0.230197
17	0.0961638	0.999994	0.226087
18	0.0888316	0.999991	0.26543
19	0.0885009	0.999991	0.172453
20	0.0895453	0.99999	0.194917
21	0.0821967	0.999992	0.171379
22	0.0757197	0.999992	0.0937745
23	0.0730026	0.999994	0.250619
24	0.0691586	0.999988	0.172575
25	0.0601803	0.999993	0.209524
26	0.0542858	0.999992	0.216949
27	0.0535256	0.999994	0.202985
28	0.0547001	0.999992	0.200204
29	0.0563128	0.999991	0.283712
30	0.0549717	0.999994	0.268929
31	0.0512166	0.999993	0.214704
32	0.0469886	0.999996	0.222926
33	0.0457169	0.999994	0.170294
34	0.049406	0.999994	0.158995
35	0.0584318	0.999998	0.173237
36	0.0632915	0.999998	0.197019
37	0.0535695	0.999995	0.285181
38	0.0452997	0.999994	0.184598
39	0.0426549	0.999993	0.216237
40	0.0417589	0.999992	0.211497
41	0.0403766	0.999993	0.220517
42	0.0388448	0.999994	0.154162
43	0.0373048	0.999991	0.179549
44	0.0357429	0.999985	0.206666
45	0.0342611	0.999993	0.202572
46	0.0327818	0.999992	0.167466
47	0.0318249	0.999984	0.21826
48	0.0317344	0.999988	0.168661
49	0.0330471	0.999982	0.228713
50	0.0324661	0.999986	0.189733
51	0.0302702	0.999981	0.191214
52	0.0281508	0.999986	0.199851
53	0.0265112	0.999986	0.178919
54	0.025284	0.999986	0.158091
55	0.0244206	0.999985	0.168347
56	0.0240315	0.999984	0.207067
57	0.0237646	0.999984	0.141122
58	0.0236204	0.999983	0.219063
59	0.0235599	0.999984	0.205771
60	0.0234207	0.999985	0.188273
61	0.0234164	0.999986	0.178773
62	0.0236629	0.999985	0.089297
63	0.024438	0.999985	0.112063
64	0.0236293	0.999987	0.0822796
65	0.022078	0.999984	0.123106
66	0.0211463	0.999983	0.123119
67	0.02083	0.999982	0.152381
68	0.0201943	0.999984	0.104812
69	0.0204034	0.999983	0.099123
70	0.0229393	0.999983	0.104171
71	0.0256512	0.999983	0.088703
72	0.0251115	0.999983	0.166331
73	0.0240231	0.999983	0.0820412
74	0.0242108	0.999982	0.16984
75	0.0263234	0.999995	0.0890169
76	0.0243436	0.99999	0.134464
77	0.0206944	0.999987	0.0809736
78	0.0211526	0.999988	0.193246
79	0.0242148	0.999976	0.151906
80	0.0271348	0.999974	0.215191
81	0.0263012	0.999975	0.229513
82	0.0235298	0.999976	0.167006
83	0.021922	0.999974	0.251023
84	0.0215512	0.999976	0.153295
85	0.0224769	0.999978	0.226428
86	0.0233517	0.999977	0.140659
87	0.0233611	0.999976	0.223938
88	0.0227099	0.999977	0.161569
89	0.0225242	0.999978	0.200393
90	0.0225414	0.999992	0.138848
91	0.0225181	0.999991	0.1197
92	0.0225185	0.999987	0.159182
93	0.0224977	0.999987	0.0717794
94	0.0226289	0.999991	0.139157
95	0.0228428	0.999989	0.0762629
96	0.0228973	0.999974	0.204019
97	0.0226261	0.999972	0.0958638
98	0.0223653	0.999958	0.20126
99	0.0224063	0.999954	0.111223
100	0.0227019	0.999956	0.16211
101	0.0230313	0.999947	0.155836
102	0.0231289	0.999959	0.128664
103	0.0233334	0.999964	0.169058
104	0.0232458	0.999967	0.101426
105	0.0231205	0.999964	0.155659
106	0.0230988	0.999969	0.118844
107	0.0231556	0.999979	0.141228
108	0.0231238	0.999982	0.134647
109	0.0230679	0.999967	0.179302
110	0.022998	0.999958	0.152077
111	0.0229183	0.999946	0.156434
112	0.0228528	0.999936	0.0980593
113	0.0229376	0.999899	0.110606
114	0.0227038	0.999836	0.13885
115	0.021506	0.999798	0.106862
116	0.0200135	0.999809	0.138766
117	0.0190436	0.999795	0.122469
118	0.0193906	0.999762	0.159645
119	0.0211444	0.999757	0.132282
120	0.0227386	0.999792	0.159842
121	0.0221711	0.999821	0.109796
122	0.0204267	0.99982	0.0792952
123	0.0199026	0.999796	0.148205
124	0.0208573	0.999792	0.0794584
125	0.0229242	0.999823	0.0875802
126	0.0258035	0.999804	0.114076
127	0.0262982	0.99974	0.204798
128	0.0226579	0.999654	0.110843
129	0.0185975	0.999617	0.239018
130	0.0183475	0.999579	0.0902174
131	0.0203336	0.99943	0.179618
132	0.02166	0.999247	0.189863
133	0.0222361	0.999212	0.12448
134	0.0214593	0.999305	0.155015
135	0.0200839	0.999289	0.156262
136	0.0197687	0.99918	0.152672
137	0.0197158	0.999207	0.162183
138	0.0200834	0.999382	0.165504
139	0.0199961	0.99949	0.123786
140	0.0198173	0.999458	0.182574
141	0.0197957	0.999431	0.148407
142	0.0197538	0.999515	0.135709
143	0.0196671	0.999594	0.127303
144	0.0195699	0.999486	0.088975
145	0.0194651	0.999161	0.162262
146	0.0191431	0.998826	0.101577
147	0.0186475	0.998671	0.139091
148	0.0188133	0.998448	0.116154
149	0.0198732	0.99786	0.177069
150	0.0209813	0.997409	0.129193
151	0.0213328	0.997586	0.132589
152	0.0210133	0.997963	0.104924
153	0.0200603	0.997979	0.0909386
154	0.0192222	0.997976	0.0868597
155	0.0188904	0.998353	0.0989753
156	0.0189136	0.998835	0.120082
157	0.0188896	0.998912	0.101596
158	0.0188098	0.998497	0.178309
159	0.0187082	0.997797	0.108808
160	0.0186676	0.997256	0.15555
161	0.0185338	0.996564	0.0841253
162	0.0179087	0.994675	0.144773
163	0.0178733	0.991734	0.0846138
164	0.019092	0.989871	0.121343
165	0.0198118	0.989563	0.0844842
166	0.0199848	0.988135	0.109112
167	0.0198069	0.985533	0.083384
168	0.0193587	0.984808	0.122556
169	0.018403	0.986557	0.0800447
170	0.0164642	0.987576	0.123388
171	0.0148684	0.986513	0.0862338
172	0.0151029	0.985894	0.138708
173	0.0158104	0.987031	0.0877713
174	0.0170239	0.988316	0.062965
175	0.0194623	0.987469	0.0742293
176	0.0172157	0.984313	0.061131
177	0.0127633	0.98156	0.094508
178	0.0113187	0.980306	0.0815885
179	0.0131262	0.977767	0.115991
180	0.0165366	0.970532	0.14794
181	0.0194444	0.96361	0.217431
182	0.01981	0.962528	0.145352
183	0.0186895	0.963695	0.205821
184	0.0175585	0.961038	0.134926
185	0.0170332	0.957495	0.233928
186	0.0162561	0.959458	0.189958
187	0.0151589	0.966039	0.242947
188	0.0147164	0.970996	0.116924
189	0.0147448	0.972418	0.177956
190	0.0146969	0.974233	0.106747
191	0.0145259	0.978497	0.146417
192	0.0143875	0.982381	0.126062
193	0.014326	0.979927	0.115128
194	0.0142829	0.969584	0.113457
195	0.0140763	0.958358	0.105891
196	0.0136786	0.951284	0.146819
197	0.0135155	0.939757	0.12072
198	0.0135202	0.920918	0.144452
199	0.0135353	0.911004	0.126149
200	0.0135518	0.914522	0.117628

## Sheet: Figure 3b
Total Structural Similarity
Recurrence-to-Input Ratio	Before Smoothing
0.0167953	0.0423223
0.0298335	0.0301038
0.0363174	0.00601847
0.0370871	0.0182591
0.0508915	0.0421957
0.0558167	-0.0180562
0.0681036	0.0751198
0.0948499	0.059285
0.120086	0.225714
0.152971	0.200684
0.156738	0.195057
0.259488	0.198459
0.327689	0.220425
0.406848	0.255745
0.43485	0.281405
0.523617	0.310936
0.530311	0.323556
0.538804	0.328609
0.557118	0.332322
0.584233	0.37508
0.602495	0.387566
0.701555	0.497754
0.806809	0.604825
0.853206	0.61317
0.854559	0.645903
0.858358	0.661326
0.908751	0.739567
0.922305	0.734706
0.952612	0.789563
0.98095	0.826836
0.988889	0.834408
1.03982	0.854722
1.04727	0.850095
1.07086	0.897009
1.09869	0.991119
1.20864	0.967551
1.28182	0.989348
1.28724	0.984696
1.31874	0.999163
1.4048	0.997872
1.45745	0.989486
1.46482	0.988271
1.47492	0.984875
1.50292	0.994133
1.53051	0.964879
1.54128	0.983591
1.70031	0.999858
1.74737	0.998132
1.76891	0.998806
1.80996	0.999856
1.84906	0.99917
1.86193	0.999819
1.86714	0.999502
1.93971	0.998553
2.13933	0.999989
2.17661	0.999929
2.37199	0.999991
2.40426	0.999928
2.41588	0.99997
2.44447	0.999979
2.44972	0.999999
2.46269	0.999994
2.5104	0.999989
2.51188	0.999993
2.58155	0.999993
2.61487	0.999962
2.62962	0.999994
2.6566	0.999995
2.71126	0.999992
2.98588	0.999999
3.03013	0.999998
3.05553	0.999996
3.07716	0.999999
3.0885	0.999999
3.14904	0.999998
3.1596	0.999999
3.21997	0.999999
3.30398	0.999999
3.32355	1
3.32457	0.999999
3.57264	0.999999
3.6194	1
3.62626	1
3.63811	0.999999
3.6579	0.999999
3.70037	0.999999
3.74711	1
3.7607	0.999999
3.81773	1
3.86291	0.999999
3.86746	1
3.90876	0.999999
3.94596	0.999999
4.01671	0.999999
4.02217	0.999999
4.02602	1
4.07243	0.999999
4.10067	0.999998
4.2227	0.999999
4.22493	1
4.25023	0.999999
4.25205	0.999999
4.27985	1
4.37016	1
4.37949	1
4.46939	0.999999
4.4785	0.999999
4.52145	1
4.62389	1
4.65726	1
4.75869	0.999999
4.76733	0.999999
4.83321	0.999999
4.88361	0.999999
4.91177	1
4.92662	1
4.99309	0.999999
5.05309	0.999999
5.06096	0.999999
5.09543	1
5.09734	0.999998
5.12969	0.999999
5.1478	0.999999
5.15934	0.999999
5.19005	0.999999
5.25124	1
5.48562	0.999999
5.50592	0.999999
5.65293	0.999999
5.70472	1
5.75313	0.999999
5.79493	1
5.82294	0.999999
5.914	0.999999
5.95085	1
6.06251	1
6.14958	0.999999
6.18825	0.999999
6.26987	0.999999
6.29077	1
6.31597	1
6.31762	1
6.34414	0.999999
6.37597	0.999999
6.3841	1
6.42283	1
6.43471	1
6.46103	0.999999
6.55996	0.999999
6.63963	0.999999
6.64263	1
6.81287	1
6.84379	0.999999
6.84876	1
6.95338	1
6.97395	1
7.05561	1
7.07453	1
7.12479	0.999999
7.28313	0.999999
7.32204	1
7.35282	0.999999
7.38663	1
7.39461	1
7.51673	0.999999
7.54597	1
7.58366	1
7.65821	1
7.69566	1
7.79985	0.999999
7.90899	1
7.93508	1
8.14308	1
8.4159	1
8.65773	0.999999
8.72978	0.999999
8.74391	0.999999
8.87842	0.999999
9.07599	0.999999
9.16611	0.999999
9.24273	1
9.42656	1
9.6166	0.999999
9.68788	1
9.73273	0.999999
9.76436	1
10.0772	1
10.8041	0.999999
10.8247	1
10.8584	1
11.1359	1
11.1453	1
11.3972	0.999999
11.4156	0.999999
11.8547	0.999999
11.9639	1
12.0091	0.999999
12.0687	0.999999
12.514	0.999999
12.5357	0.999998
12.6333	0.999992
12.7417	0.999989
12.762	0.999998
13.121	0.999972
13.3135	0.99981
13.33	0.999759
13.4565	0.998912
13.5261	0.996036
13.6653	0.983842
13.6776	0.980063
13.6822	0.98388
13.9856	0.806792
14.145	0.5136
14.6158	0.168671
14.616	0.241127
14.6952	0.135742
14.7416	0.118133
14.8266	0.0939896
15.0734	0.0544848
15.1945	0.0304703
15.3605	0.000291731
15.3637	0.00087589
15.3642	0.000369688
15.3671	0.000348811
15.3671	0.000226665
15.3706	0.00116208
15.3706	0.000405814
15.3719	0.00115247
15.374	0.000209556
15.3753	0.000620642
15.3792	0.00117523
15.3832	0.00336504
15.3863	0.000208825
15.3875	-0.00189998
15.3878	0.00260526
15.388	-0.00409536
15.3881	-0.00151215
15.3883	-0.00543354
15.4149	0.00201696
15.4326	0.0019468
15.4488	0.0019219
15.4913	0.00169324
15.5222	0.00242429
15.7172	0.00770468
15.7484	-0.00109187
15.7813	0.0216188
15.8332	0.0288824
16.0961	0.0435072
16.1078	0.0461713
16.1295	0.0401841
16.1725	0.0575008
16.1783	0.0583291
16.2934	0.0733647
16.4151	0.0790162
16.4433	0.0979582
16.5918	0.120581
16.7497	0.109329
16.7787	0.105878
17.0148	0.120579
17.0199	0.13089
17.1843	0.126012
17.2194	0.130992
17.2554	0.142169
17.2661	0.146329
17.4272	0.157891
17.4411	0.165969
17.5105	0.163282
17.5654	0.168393
17.8022	0.145927
17.898	0.153561
17.935	0.153384
18.0635	0.144394
18.1722	0.164923
18.1929	0.151235
18.3124	0.148422
18.3397	0.144358
18.4114	0.149993
18.6444	0.164951
18.7234	0.160077
18.7417	0.16572
19.1409	0.163756
19.2194	0.168383
19.2679	0.171817
19.2925	0.168255
19.3425	0.17086
19.3436	0.173185
19.5058	0.164271
19.6164	0.163301
19.7374	0.18009
19.8344	0.190029
19.8374	0.184705
19.9808	0.180288
20.046	0.172956
20.0932	0.179297
20.1526	0.188781
20.1646	0.177285
20.1743	0.178902
20.1925	0.17179
20.2811	0.179545
20.3092	0.180303
20.3629	0.188526
20.5303	0.185859
20.5979	0.185628
20.9385	0.177102
20.9412	0.187546
21.1962	0.171092
21.2656	0.188328
21.3556	0.167628
21.5235	0.171415
21.5487	0.160202
21.5858	0.165018
21.6467	0.169783
21.6872	0.171805
21.9061	0.175105
21.9177	0.180967
22.0079	0.174533
22.3263	0.182248
22.4227	0.171595
22.4803	0.164654
22.5413	0.187095
23.3727	0.22323
23.4197	0.208283
23.7851	0.183498
23.9444	0.198109
24.3277	0.18799
25.4222	0.193327
25.9155	0.192303
25.9257	0.202778
25.9938	0.203023
26.1478	0.205692
26.9389	0.197064
27.7585	0.226237
28.5573	0.204753
29.8658	0.218945
31.1946	0.228283
31.4435	0.237736
31.7284	0.231981
31.9059	0.247772
32.2118	0.237753
32.2977	0.23517
33.2659	0.256744
33.7274	0.247559
34.7394	0.235844
36.2069	0.190471
36.432	0.200351
37.2267	0.221599
37.6602	0.210683
38.3062	0.203105
38.4444	0.195231
39.5088	0.156953
39.7391	0.146057
42.8278	0.0159599
43.6696	0.0150378
44.4873	0.0168923
46.3734	0.0186446
47.2908	0.0177461
48.4256	0.0189397
50.5511	0.0187987
50.9715	0.0177682
51.8027	0.0213477
52.6458	0.0184851
52.6712	0.0184396
52.7128	0.0185159
52.9338	0.0180804
53.4022	0.018516
53.4456	0.0189639
53.9437	0.0199682
56.1311	0.0189544
56.4021	0.020409
56.8525	0.0211023
57.5206	0.0216811
57.9533	0.0211296
58.2779	0.0200669
58.9143	0.0225107
58.931	0.0231288
59.4161	0.0233906
59.7284	0.0218859
59.9719	0.021518
60.5181	0.0226711
60.6312	0.0219244
60.8466	0.0223086
62.1866	0.0227492
62.6144	0.0234021
62.9192	0.0232805
63.0474	0.0234332
63.5351	0.0217141
63.5973	0.021965
63.7595	0.0212863

## Sheet: Figure 3c
Recurrent strength	Recurrent length	Input strength	Speed	Total structural similarity
0.106369	0.0322228	0.17824	0.0277487	0.184548
0.0139387	0.0848008	0.160894	0.052409	0.797518
0.158523	0.0900514	0.0571836	0.0577297	0.00398713
0.00654781	0.0711207	0.156409	0.0339657	0.509368
0.188959	0.154348	0.0791508	0.0659911	0.0434357
0.18847	0.0861774	0.0152642	0.00623368	0.00668483
0.189796	0.140984	0.0521477	0.0414222	0.00200512
0.086877	0.00145485	0.136068	0.0889051	0.066519
0.082386	0.150176	0.117774	0.0650907	0.0166944
0.125421	0.00787635	0.116511	0.0214193	0.0564756
0.0539782	0.137304	0.0926389	0.0945503	0.0381213
0.157801	0.0544253	0.0902072	0.0611152	0.0249706
0.177457	0.0493709	0.0359966	0.02845	0.528884
0.00367382	0.0532408	0.0467887	0.0644403	0.161264
0.173132	0.198342	0.139304	0.0700578	0.0777509
0.0140886	0.161773	0.0199795	0.0651089	0.999983
0.0235016	0.0947322	0.140633	0.0812801	0.640329
0.100805	0.0645979	0.126711	0.0401733	0.982077
0.0126108	0.17392	0.120312	0.0732602	0.998294
0.0158612	0.185126	0.0225169	0.0795979	0.951422
0.00339267	0.00101758	0.0232238	0.0960129	0.0509499
0.130834	0.018846	0.0247469	0.0245064	0.150726
0.0867648	0.180228	0.0362162	0.0188771	0.0768956
0.035913	0.159013	0.186104	0.0792531	0.248189
0.0148202	0.0633973	0.100877	0.0959586	0.515683
0.0328984	0.040488	0.00574176	0.031304	0.502942
0.118047	0.101769	0.172025	0.0465468	0.000279823
0.0800268	0.0396998	0.0140055	0.0430865	0.696282
0.091996	0.183827	0.0930431	0.0270381	0.00315558
0.18599	0.164275	0.00188579	0.0658271	0.0139144
0.046649	0.0294	0.0604412	0.0738022	0.220784
0.0884055	0.0434654	0.0341424	0.0233741	0.407488
0.0266289	0.0705694	0.0168911	0.00949974	0.983374
0.152609	0.073487	0.142853	0.0567745	0.782828
0.0441807	0.0301171	0.0561486	0.0255422	0.155097
0.0379144	0.134298	0.0204465	0.0543546	1
0.102967	0.108989	0.0200335	0.015903	0.796839
0.0872195	0.158782	0.0543847	0.0272849	0.00108504
0.0775161	0.100474	0.131402	0.0870161	0.0360937
0.0027762	0.0908919	0.128898	0.0655018	0.296319
0.152987	0.0827305	0.10051	0.0251088	0.949603
0.145685	0.195892	0.0989443	0.0619927	0.0558609
0.0618504	0.0691469	0.148209	0.0175661	0.744507
0.161134	0.0256677	0.00650524	0.0974322	0.997914
0.0442888	0.101261	0.0384147	0.0429187	0.999998
0.151745	0.0391866	0.00120165	0.0352278	0.649869
0.0824804	0.120059	0.134402	0.0689342	0.00233761
0.122374	0.177759	0.193218	0.0468473	0.0295108
0.160451	0.0764251	0.118462	0.026835	0.886523
0.141423	0.154967	0.0516575	0.0365192	0.00228576
0.0587131	0.14938	0.174181	0.0474663	0.0295071
0.186418	0.0928934	0.037517	0.0589556	0.0144505
0.0645938	0.0876305	0.173896	0.0839699	0.0784415
0.0910936	0.133311	0.11562	0.0479982	0.0234888
0.110576	0.103954	0.11021	0.0382022	0.000535665
0.00169891	0.0586072	0.0773152	0.0184684	0.0790344
0.0622929	0.158953	0.151459	0.0233897	0.671143
0.163691	0.187806	0.0910514	0.0716087	0.068855
0.185767	0.166768	0.00633792	0.0444646	0.0054039
0.0668947	0.0145	0.16205	0.0882576	0.0547308
0.0958676	0.0566452	0.151599	0.0327006	0.564655
0.112638	0.170369	0.0593216	0.00925617	0.00559775
0.08112	0.134424	0.0946246	0.0968575	0.0335562
0.183011	0.0252893	0.0341301	0.0664929	0.290529
0.057165	0.122357	0.166198	0.0863034	0.00344185
0.126794	0.0974951	0.0121886	0.0352212	0.0959949
0.037734	0.106069	0.142647	0.0645035	0.999991
0.0374983	0.156494	0.0267013	0.0624142	0.999956
0.110137	0.172307	0.139084	0.00666429	0.00370484
0.00967279	0.172972	0.192658	0.0903409	0.790023
0.124792	0.0258033	0.0404962	0.0335645	0.181753
0.110497	0.0174357	0.182612	0.0411662	0.190823
0.0649026	0.131644	0.0820117	0.04431	0.0341756
0.0538952	0.167802	0.195293	0.0530974	0.00192861
0.120946	0.0839897	0.138651	0.0846799	0.0552286
0.171576	0.0765232	0.0542992	0.0137495	0.000323589
0.152665	0.154991	0.173324	0.031631	0.0136631
0.176026	0.149722	0.127008	0.00998466	0.00126262
0.153268	0.0341615	0.148682	0.0218565	0.186802
0.172479	0.1226	0.107004	0.0565773	0.00197897
0.153282	0.0688621	0.0183659	0.0146862	0.743166
0.0662679	0.0136396	0.176713	0.0280635	0.0552794
0.0187167	0.154219	0.0413249	0.00875437	0.614873
0.0641474	0.118211	0.156942	0.090335	0.045722
0.0393397	0.0784552	0.0517789	0.00568212	0.101939
0.0743156	0.0495214	0.0907733	0.0588915	0.568705
0.195889	0.0287718	0.111189	0.0106972	0.293219
0.0646083	0.105471	0.0183547	0.0105218	0.989102
0.177455	0.153533	0.195223	0.082183	0.13924
0.0515933	0.161792	0.0438043	0.0394353	0.615648
0.034207	0.0325904	0.00223232	0.0379054	0.446288
0.137772	0.0274867	0.0417753	0.0226171	0.357647
0.0203529	0.148303	0.0697543	0.038913	1
0.114167	0.170646	0.0607348	0.0520577	0.0201358
0.0888195	0.0983325	0.0631894	0.0546849	0.999693
0.0427615	0.0459678	0.082913	0.0942141	0.354304
0.0031538	0.168199	0.0500074	0.0846464	0.257663
0.160849	0.11013	0.0627378	0.0315119	0.00218036
0.0901866	0.0010724	0.087668	0.0244232	0.0537447
0.0740834	0.125085	0.116364	0.0742243	0.00485004
0.152594	0.0721793	0.140343	0.0598949	0.0453754
0.0431743	0.11232	0.0638288	0.0527535	1
0.0962543	0.1215	0.0618546	0.014126	0.527874
0.0893064	0.0814205	0.0939001	0.0245848	0.919865
0.110212	0.0253245	0.0465786	0.00973364	0.449414
0.1707	0.0341356	0.0641251	0.0530657	0.78722
0.0232229	0.178668	0.0680685	0.0276024	0.999994
0.0324621	0.0696409	0.0485927	0.00685842	0.152452
0.0125673	0.151878	0.147047	0.00950095	0.0922621
0.147735	0.180323	0.005995	0.0586282	0.0106728
0.165868	0.155044	0.0750239	0.0465395	0.0402561
0.182291	0.124898	0.0872442	0.0871704	0.143558
0.0820744	0.178088	0.032808	0.011776	0.110248
0.03131	0.182331	0.169468	0.0727402	0.989998
0.166798	0.0256295	0.10842	0.0802049	0.241798
0.17048	0.0449283	0.016548	0.0708803	0.00266637
0.157628	0.184786	0.022912	0.00868891	0.00342009
0.0325779	0.1991	0.163924	0.0607307	0.872991
0.140603	0.138316	0.0445494	0.0042249	0.00594701
0.155504	0.128205	0.0230311	0.0684103	0.0630184
0.0723014	0.153515	0.0850355	0.0904196	0.0124669
0.0484706	0.114868	0.0211636	0.0623473	1
0.0675365	0.156657	0.0910155	0.0623935	0.00227833
0.194606	0.00319451	0.0553164	0.0228732	0.0627518
0.0307558	0.194698	0.0222919	0.0122845	0.265745
0.147724	0.181592	0.143605	0.021634	0.0243137
0.0813709	0.157515	0.143307	0.00613164	0.0344243
0.190757	0.055031	0.0364865	0.0359012	0.032725
0.030945	0.164382	0.0662873	0.0383188	1
0.198865	0.190314	0.188206	0.038103	0.0476122
0.0833269	0.0251825	0.133877	0.0508597	0.292988
0.106449	0.140083	0.181126	0.0117456	0.210007
0.142208	0.0832047	0.0270278	0.0609414	0.0289616
0.0783654	0.116893	0.151912	0.0606339	0.999956
0.0176477	0.175269	0.185401	0.00542294	0.0781417
0.0799837	0.14998	0.0300486	0.00877899	0.0376099
0.086927	0.0776054	0.132617	0.0300597	0.975497
0.180834	0.175789	0.0770428	0.0309583	0.0129357
0.0512456	0.0330467	0.00327946	0.0382141	0.541451
0.021793	0.198985	0.00698579	0.0939937	0.0540532
0.0376315	0.0327603	0.166904	0.0674173	0.315208
0.186787	0.0309238	0.186	0.0171241	0.161771
0.194579	0.0135546	0.115112	0.0887573	0.229058
0.0830702	0.0799677	0.13011	0.0024986	0.0634992
0.195258	0.0312425	0.016439	0.0727804	0.998685
0.0995602	0.0512587	0.0441247	0.00430354	0.0875665
0.0412371	0.175878	0.116905	0.0519033	0.999846
0.0183871	0.0395133	0.131244	0.029924	0.249634
0.0588531	0.124225	0.108156	4.93942e-06	0.247643
0.0373225	0.19106	0.0173234	0.067238	0.251908
0.0516381	0.153912	0.076924	0.0788005	0.00084786
0.164909	0.0599749	0.171739	0.0334428	0.456607
0.129952	0.0525549	0.029312	0.0811017	0.0313378
0.130118	0.149837	0.11709	0.0977758	0.108366
0.163046	0.0243214	0.140237	0.0931868	0.329773
0.0764517	0.152689	0.0195096	0.0561705	0.000792252
0.109538	0.0181549	0.0228472	0.0147605	0.159773
0.170381	0.0522762	0.179118	0.0532926	0.583224
0.156486	0.00130138	0.145194	0.0189786	0.0756535
0.0598999	0.187445	0.133777	0.0369695	0.724255
0.0855156	0.123001	0.106525	0.0653027	0.00218355
0.12358	0.104838	0.153962	0.0593507	0.000471407
0.0588209	0.183473	0.174562	0.0413959	0.886207
0.119282	0.152486	0.113684	0.091257	0.0696585
0.121141	0.0298378	0.0326351	0.0382639	0.434311
0.0423039	0.0521374	0.0978682	0.0809073	0.318268
0.135049	0.100234	0.0866165	0.0517352	0.00259587
0.0419041	0.0224802	0.128469	0.0628591	0.0911928
0.140214	0.0343843	0.173573	0.0933528	0.585989
0.175526	0.188004	0.118008	0.0444912	0.0371885
0.165113	0.0986099	0.0450173	0.0911542	0.052352
0.187946	0.0168356	0.17086	0.0946431	0.0275557
0.0688706	0.0400202	0.0649201	0.0865359	0.263813
0.16415	0.0476433	0.191723	0.0347721	0.611621
0.0165102	0.192896	0.0960719	0.0395744	1
0.103689	0.197532	0.078538	0.0122391	0.0252909
0.00743388	0.0214353	0.125324	0.0166429	0.0602732
0.156463	0.0271744	0.157786	0.0315818	0.21468
0.13278	0.180059	0.0783887	0.0865644	0.0749548
0.130145	0.188299	0.180287	0.0938327	0.0974589
0.180083	0.152655	0.0443377	0.0359207	0.236432
0.0500883	0.0454051	0.0442747	0.0178565	0.338106
0.0836681	0.0304289	0.130362	0.026507	0.208035
0.103128	0.154057	0.0495708	0.0480124	0.00293029
0.122772	0.148922	0.0669332	0.0610891	0.0108373
0.148617	0.122817	0.139902	0.0962484	0.103338
0.0830653	0.0321741	0.10114	0.0132222	0.272453
0.0200686	0.134961	0.0607411	0.0879003	0.999978
0.0905785	0.137478	0.022886	0.0192926	-0.0028919
0.0979363	0.107498	0.133816	0.0946518	0.021119
0.103443	0.0676277	0.0150705	0.0161218	0.618822
0.0554586	0.0317385	0.0342529	0.0664888	0.17066
0.185492	0.00571979	0.0320493	0.0602956	0.129131
0.0807718	0.124645	0.0719256	0.056098	0.0184293
0.14554	0.0165032	0.0390737	0.0516722	0.143678
0.0996499	0.0929364	0.00511971	0.0838625	0.0126822
0.131641	0.197338	0.186418	0.0490231	0.0107452
0.0172666	0.0114173	0.127019	0.0239916	0.0567723
0.00995295	0.000198863	0.154128	0.0135238	0.0492016
0.0355299	0.0409993	0.064008	0.0957707	0.265925
0.0898196	0.163607	0.126772	0.00287041	0.213608
0.0613483	0.0766985	0.00700579	0.023053	0.875165
0.00821574	0.0974575	0.177215	0.0643612	0.694209
0.0563211	0.132361	0.190813	0.00739287	0.114249
0.0407083	0.0662644	0.0579327	0.0561016	0.864768
0.0593825	0.138183	0.000963623	0.0403325	0.0258682
0.0128826	0.130532	0.125276	0.0489337	0.999999
0.0974119	0.001143	0.0023237	0.070636	0.193353
0.140835	0.081035	0.0467983	0.0882003	0.00545065
0.119331	0.124737	0.0127076	0.0599511	0.00348053
0.190511	0.0317046	0.169468	0.0877101	0.368838
0.0986991	0.151505	0.0235139	0.0509994	0.00426252
0.100257	0.0168178	0.0290643	0.0132227	0.174609
0.195701	0.159832	0.193631	0.0529122	0.10551
0.101665	0.0528599	0.194334	0.0496718	0.861879
0.0553584	0.138928	0.064485	0.0690567	0.701221
0.0769384	0.107725	0.0402319	0.0161871	0.999672
0.0671668	0.0633883	0.133193	0.0613364	0.98068
0.160155	0.00943898	0.0590772	0.0437974	0.0720339
0.0789423	0.107984	0.0767702	0.0160168	0.999353
0.106497	0.00542979	0.0440246	0.000314448	0.0460189
0.185498	0.0447608	0.0752643	0.0882558	0.0612666
0.00544538	0.00469521	0.020677	0.0643784	0.0486027
0.0904856	0.0717064	0.157297	0.0897107	0.0549397
0.156066	0.0442128	0.188376	0.0521616	0.696478
0.137544	0.0340307	0.189787	0.00783919	0.403179
0.156962	0.150568	0.0592601	0.00987228	0.00473508
0.0846958	0.18289	0.0846116	0.0273343	0.00201301
0.0733753	0.16699	0.132841	0.0156456	0.0474433
0.12879	0.139901	0.163231	0.000125021	0.135707
0.0216925	0.150679	0.169807	0.0357079	0.999999
0.10672	0.158076	0.0301182	0.0414518	0.0371906
0.0663874	0.075782	0.146456	0.0376288	0.951374
0.0545112	0.0687244	0.117869	0.0856701	0.829808
0.052773	0.130882	0.106545	0.0967375	0.0325233
0.171173	0.17546	0.0875028	0.00184897	0.106202
0.150248	0.0685944	0.0802337	0.0960332	0.0239155
0.139688	0.103625	0.0406664	0.066415	0.0713109
0.072588	0.192829	0.0586107	0.0592624	0.000470391
0.188547	0.0492426	0.0976345	0.0912828	0.999985
0.0832104	0.0617778	0.0264362	0.0965959	0.999995
0.189484	0.151319	0.037141	0.00791989	0.00515917
0.0400308	0.125975	0.0123109	0.0328319	0.999974
0.0668732	0.0919231	0.0919421	0.0627151	0.999999
0.0863244	0.0114029	0.023286	0.0106777	0.183443
0.146907	0.136324	0.00431153	0.0881677	0.0436203
0.0828522	0.11769	0.118742	0.0727415	0.00503459
0.174748	0.068747	0.170832	0.019201	0.00149193
0.128491	0.0169985	0.132221	0.0911144	0.215165
0.15288	0.0714971	0.165339	0.00803086	0.00124687
0.119535	0.0609615	0.101714	0.0169023	0.536685
0.107311	0.130482	0.161915	0.0054617	0.0511208
0.100272	0.11449	0.058199	0.0472028	0.00477804
0.1341	0.191165	0.185665	0.0801838	0.0937672
0.143642	0.176932	0.0445632	0.0111116	0.00617951
0.163437	0.174853	0.112556	0.0546748	0.063084
0.0472751	0.157805	0.197441	0.0127884	0.141379
0.149044	0.0663329	0.0209433	0.0857116	0.028235
0.107021	0.135635	0.118174	0.0391083	0.00261337
0.143384	0.0117416	0.0894398	0.0995927	0.114015
0.039936	0.00304196	0.0169152	0.0470187	0.0569474
0.196051	0.0571678	0.0625029	0.0130439	0.674688
0.13526	0.0914876	0.125441	0.0173622	0.00304606
0.107232	0.106376	0.100927	0.055595	0.00471023
0.112983	0.102309	0.135124	0.047012	8.87287e-05
0.19643	0.144209	0.0336036	0.0406341	0.00299283
0.169685	0.0877924	0.149297	0.071619	0.102805
0.122714	0.01346	0.131377	0.0532815	0.100415
0.138428	0.196804	0.0365371	0.0670496	0.0628622
0.0500906	0.16352	0.11481	0.026953	0.999431
0.188796	0.194337	0.0428617	0.00338804	0.00533391
0.0428305	0.0685701	0.060019	0.0306272	0.914802
0.188195	0.0904605	0.140697	0.0889984	0.015556
0.0426993	0.0192542	0.0488546	0.0810409	0.100023
0.135943	0.11171	0.128158	0.0453995	0.00424703
0.0737858	0.0647844	0.133082	0.0389652	0.807461
0.150498	0.0443738	0.0855324	0.0435776	0.915102
0.0862509	0.132896	0.0142899	0.0746445	0.0262934
0.0306787	0.0752919	0.0719716	0.0178855	0.929829
0.0115177	0.00243188	0.17652	0.00462774	0.0395671
0.0195288	0.15376	0.175264	0.058065	0.999999
0.0307084	0.041321	0.121378	0.0483775	0.432833
0.0272225	0.0599826	0.0245892	0.0384324	0.591654
0.191637	0.131176	0.147919	0.0635896	0.0926867
0.190244	0.0492225	0.0692034	0.0527489	0.223745
0.130364	0.181864	0.199393	0.0724378	0.073474
0.149636	0.159505	0.126664	0.0502791	0.0810074
0.0365711	0.178646	0.0751758	0.0402352	1
0.143542	0.150078	0.136248	0.0315496	0.0034331
0.189842	0.0228138	0.134101	0.0595364	0.267148
0.0169956	0.0792526	0.120096	0.0265062	0.418957
0.070804	0.0425862	0.100778	0.0509403	0.247674
0.193192	0.0905309	0.137758	0.00133597	0.351285
0.125423	0.102789	0.180336	0.00246376	0.070949
0.0253314	0.152303	0.133961	0.0708735	0.999989
0.120072	0.166505	0.145097	0.0905515	0.0780419
0.100973	0.15056	0.01215	0.00211457	0.187152
0.137077	0.0129914	0.194487	0.0732871	0.0798241
0.0212201	0.160187	0.167857	0.0976811	0.983811
0.055961	0.165938	0.0182229	0.0544221	0.0371463
0.0419353	0.108186	0.158979	0.0595379	1
0.0630149	0.119354	0.135466	0.0968187	5.83609e-05
0.0250775	0.0704449	0.184101	0.0482372	0.683934
0.12677	0.0555215	0.183586	0.0434985	0.912979
0.0933331	0.0235269	0.166392	0.019807	0.30169
0.149399	0.168159	0.161746	0.0931257	0.0606043
0.125658	0.145237	0.160024	0.0389147	0.0558632
0.133928	0.0589583	0.0324708	0.00696844	0.3831
0.179662	0.110986	0.0267277	0.0493846	0.0236997
0.129174	0.170664	0.0911224	0.00577006	0.0306632
0.174133	0.188315	0.0247989	0.00373104	0.000834432
0.126144	0.0642763	0.155621	0.0889407	0.0705397
0.109325	0.192668	0.0864794	0.0510319	0.0161045
0.0679899	0.0642473	0.0121312	0.0221773	0.670025
0.0440421	0.179085	0.103179	0.0486933	0.995359
0.0833356	0.19929	0.161943	0.089288	0.0666058
0.0421966	0.0248964	0.181146	0.0507961	0.0837729
0.151236	0.00375151	0.110119	0.0350132	0.065767
0.116021	0.191973	0.176774	0.0314867	0.00234605
0.086897	0.0144278	0.0648528	0.0345503	0.0934643
0.055623	0.0820877	0.0994022	0.00508434	0.0622244
0.0648356	0.19009	0.14655	0.0317968	0.0771316
0.0711315	0.0472892	0.0484926	0.0564303	0.697115
0.103169	0.089701	0.168668	0.0718858	0.0109922
0.178237	0.0802655	0.0111308	0.0399553	0.00511296
0.190232	0.155689	0.19718	0.0242234	0.0136619
0.111037	0.143168	0.114334	0.070533	0.0980389
0.190023	0.0649058	0.155763	0.0330307	0.0237067
0.0823896	0.142816	0.0598386	0.0637443	0.00479979
0.17521	0.0909193	0.0885024	0.0706831	0.080477
0.0294472	0.183792	0.0311914	0.0338878	0.999999
0.153784	0.0484676	0.183475	0.0650352	0.0876423
0.0758027	0.192459	0.0736921	0.0425115	0.00411039
0.069975	0.0534638	0.00589557	0.0376875	0.875377
0.143517	0.106913	0.186166	0.0489588	0.00798601
0.100091	0.106405	0.111973	0.0842022	0.0580174
0.178482	0.0105251	0.161129	0.0916715	0.0655026
0.119103	0.102397	0.0085385	0.00932931	0.108567
0.115591	0.0630709	0.194272	0.0719157	0.0325907
0.0969211	0.0685267	0.00480179	0.0531815	-0.00937672
0.19663	0.0703556	0.127608	0.0274166	0.791168
0.169409	0.0917006	0.145957	0.0873714	0.0124387
0.117794	0.0618303	0.0808281	0.0608659	0.607944
0.0647603	0.189449	0.173047	0.0519998	0.00116159
0.137187	0.129294	0.146593	0.0709007	0.08731
0.140947	0.0906238	0.11005	0.0187959	0.736637
0.031718	0.0476945	0.178131	0.0611598	0.440337
0.111581	0.177552	0.085291	0.0373223	0.00524658
0.120734	0.0124263	0.107342	0.0183794	0.0704956
0.0816664	0.100778	0.101543	0.0758511	0.00274098
0.0731733	0.148438	0.128673	0.0572417	0.860908
0.0129134	0.166216	0.0178551	0.055164	0.999993
0.0587849	0.0430592	0.181782	0.0904177	0.621098
0.184455	0.17341	0.0151856	0.0671223	0.0665941
0.0748941	0.0437337	0.0760175	0.0244844	0.345033
0.1301	0.0838721	0.187069	0.0347714	0.0272901
0.0212878	0.0616315	0.0588534	0.00264058	0.210923
0.083326	0.160138	0.0261622	0.0527758	0.003606
0.114934	0.191212	0.197853	0.0916138	0.0908816
0.181821	0.05395	0.166671	0.0418987	0.955047
0.106258	0.0770715	0.164543	0.0991295	0.0902239
0.136295	0.185695	0.095096	0.00924613	0.00400428
0.0636326	0.0581707	0.19597	0.0909171	0.763887
0.1	0.0552814	0.0725687	0.0995798	0.999893
0.141486	0.153732	0.141997	0.0711083	0.111816
0.168635	0.0587967	0.170891	0.0662341	0.067014
0.0905288	0.0343966	0.082195	0.0521005	0.19261
0.17265	0.064963	0.170909	0.091444	0.0228412
0.172197	0.185246	0.0557535	0.0124959	0.00376886
0.0771651	0.156735	0.133831	0.0851672	0.0665865
0.167118	0.165717	0.0898148	0.0751444	0.0612904
0.00590473	0.0240558	0.134925	0.0731997	0.0573507
0.0937668	0.125276	0.190498	0.0866306	0.0767131
0.113643	0.121677	0.163545	0.0864994	0.105942
0.18117	0.0577167	0.134435	0.0528498	0.0931354
0.169945	0.0975934	0.101648	0.0931471	0.0857776
0.0391848	0.00625251	0.0300979	0.0750837	0.0644396
0.125474	0.0851345	0.0617668	0.0588152	0.934741
0.188879	0.0650544	0.0614944	0.0633137	9.35241e-05
0.106238	0.0739534	0.111302	0.0735456	0.0382856
0.0449196	0.154144	0.128544	0.0280555	0.999975
0.155543	0.113531	0.16498	0.0685573	0.12546
0.168634	0.162184	0.166039	0.0938789	0.0895632
0.109862	0.0382986	0.0145283	0.00759685	0.501099
0.0788587	0.0103303	0.00553383	0.0357932	0.223786
0.0722384	0.150876	0.105961	0.00145996	0.142437
0.107257	0.0366816	0.134351	0.032701	0.190626
0.160498	0.0398898	0.195611	0.0572459	0.603371
0.0521408	0.023875	0.0371656	0.0497009	0.157523
0.0707991	0.0286133	0.197641	0.0685064	0.189229
0.191779	0.0181488	0.103165	0.0327091	0.228031
0.161062	0.102665	0.007254	0.0484747	0.0310293
0.0242493	0.168861	0.09397	0.066457	0.999992
0.174503	0.162662	0.163477	0.0116276	0.000536526
0.135386	0.028053	0.00519263	0.0604344	0.959829
0.168963	0.11357	0.0340507	0.0614336	0.0266906
0.0200598	0.0844139	0.102288	0.0261107	0.75608
0.040947	0.0724768	0.0111642	0.0121386	0.762237
0.106274	0.130776	0.0993022	0.0711451	0.0746016
0.166383	0.0929143	0.169774	0.036359	0.0247852
0.143924	0.0180494	0.123406	0.0853198	0.144495
0.174656	0.0723677	0.010177	0.0587033	0.0142083
0.0419576	0.172596	0.140154	0.0800691	0.0880762
0.0790892	0.0198377	0.0992461	0.0152473	0.234194
0.031275	0.195576	0.152712	0.0354621	0.999995
0.0714624	0.0145155	0.138266	0.0449682	0.047674
0.0842582	0.103236	0.0209893	0.0915305	0.00970665
0.100352	0.118332	0.135486	0.0367586	0.011797
0.147583	0.0118125	0.117651	0.0216761	0.0725357
0.0275272	0.119238	0.0325179	0.0825038	0.999997
0.0181932	0.0158796	0.0373889	0.092477	0.124685
0.165288	0.125748	0.0217094	0.00195943	-0.0250972
0.162859	0.0965792	0.179869	0.0138299	0.0983978
0.061942	0.174744	0.0284979	0.0841106	0.0146205
0.19725	0.107079	0.093416	0.0637098	0.118482
0.183857	0.180509	0.0262307	0.03268	0.00564765
0.156668	0.0867939	0.182614	0.0247337	0.887491
0.0974311	0.106925	0.0122333	0.0677186	0.00444899
0.111115	0.0711669	0.139525	0.0384206	0.967156
0.118219	0.135967	0.15025	0.0150225	0.000125334
0.157971	0.174631	0.064277	0.0400202	0.00132184
0.0778038	0.170482	0.190751	0.0467278	0.00224865
0.0436428	0.0480813	0.030168	0.0323198	0.403286
0.109266	0.120617	0.00530044	0.048694	0.0169322
0.0543011	0.0620172	0.199358	0.0860582	0.82226
0.171916	0.163519	0.025677	0.0872408	0.0875362
0.1263	0.125931	0.142116	0.0983462	0.0897723
0.00668205	0.0294616	0.133905	0.0334714	0.0689459
0.0097323	0.0796065	0.111673	0.0444558	0.6477
0.107937	0.171933	0.0616015	0.00857919	0.00505229
0.0444731	0.09287	0.0813261	0.0723006	0.999998
0.115201	0.059403	0.0426767	0.0821261	0.00137172
0.100102	0.0939836	0.0971999	0.0293393	0.956486
0.00103751	0.14058	0.162816	0.0659034	0.243674
0.138401	0.0786993	0.171631	0.0918559	0.0453197
0.0760339	0.126737	0.103082	0.023153	0.815693
0.0923772	0.197568	0.0168194	0.0747291	0.0437727
0.160757	0.0896479	0.0940064	0.0426883	0.150302
0.143792	0.0619374	0.0624385	0.05533	0.0049169
0.178261	0.0129279	0.175822	0.00604344	0.165628
0.0606134	0.179023	0.196337	0.0348116	0.823791
0.160336	0.102624	0.0730323	0.0990537	0.0594726
0.00680674	0.169413	0.0746236	0.0332506	0.995419
0.19325	0.129874	0.0520542	0.0866829	0.0570167
0.107996	0.0824401	0.10438	0.0680183	3.40364e-05
0.116387	0.0269458	0.0813925	0.0941924	0.27692
0.166072	0.144202	0.0645994	0.0237211	0.00428126
0.137634	0.165881	0.121355	0.068414	0.0636243
0.0194956	0.0115603	0.179617	0.0894307	0.0302575
0.173708	0.164887	0.134121	0.0572471	0.0229656
0.017121	0.0884829	0.0916012	0.0807198	0.406096
0.0385833	0.0557511	0.134902	0.0632389	0.46809
0.0178236	0.00796759	0.0452299	0.0606973	0.050078
0.104944	0.179722	0.0856172	0.0517509	0.0124901
0.144293	0.0412784	0.0792589	0.0554459	0.142518
0.0902149	0.150747	0.127881	0.0196556	0.244826
0.0497314	0.103264	0.0519165	0.0693328	0.999998
0.0390706	0.0522111	0.152127	0.0212767	0.217737
0.030039	0.119543	0.144082	0.0401682	0.999991
0.171179	0.10987	0.0678861	0.0354616	0.0115433
0.181607	0.0643411	0.0828866	0.0705127	0.0221492
0.0541819	0.161825	0.0185424	0.0913362	0.000303597
0.154023	0.0593928	0.0187448	0.0617104	0.046612
0.191295	0.112109	0.023836	0.0923324	0.0716258
0.0164436	0.145066	0.0106629	0.00460131	0.360788
0.0829228	0.0602374	0.117093	0.019847	0.632963
0.168162	0.0178879	0.0987981	0.000757748	0.135094
0.0459563	0.0447974	0.191619	0.0992296	0.435111
0.0112318	0.0205143	0.109369	0.0309543	0.0895533
0.0288611	0.17118	0.162442	0.00266828	0.428182
0.191062	0.135265	0.0673832	0.0711659	0.0722144
0.148756	0.0320019	0.0463297	0.0370248	0.430999
0.0253346	0.136313	0.131042	0.0242464	0.999866
0.136459	0.166288	0.106551	0.040977	0.00239254
0.139774	0.0490894	0.0290206	0.0152318	0.491238
0.174656	0.019214	0.162677	0.0163709	0.257118
0.0315388	0.0860474	0.149168	0.0863948	0.700282
0.0569301	0.0534031	0.155427	0.00473227	0.118248
0.15002	0.193761	0.16711	0.0107002	0.0014942
0.128722	0.163916	0.181835	0.0214788	0.00134937
0.0790438	0.00450634	0.198147	0.0563885	0.0594678
0.0403143	0.0887125	0.0938889	0.0852231	0.996784
0.03805	0.0757713	0.138228	0.0296934	0.600455
0.0167989	0.198192	0.179161	0.0088489	0.0982282
0.0851795	0.0503679	0.126128	0.0278465	0.397888
0.0244545	0.160504	0.107657	0.0479909	1
0.108222	0.0934026	0.199775	0.0969897	0.10971
0.182008	0.0899538	0.124474	0.0126485	0.00164088
0.0376281	0.120675	0.0514233	0.0173815	0.999983
0.0829128	0.125317	0.101702	0.0349815	0.994219
0.0211218	0.198481	0.105826	0.0604035	0.988436
0.0292232	0.0937621	0.154921	0.0871435	0.654241
0.100636	0.0214248	0.188464	0.0775986	0.100592
0.153699	0.0536087	0.145524	0.0402734	0.884735
0.122816	0.003114	0.188075	0.0381189	0.0737936
0.0772494	0.136235	0.0849541	0.0768899	0.0622573
0.0642487	0.199704	0.0364281	0.0777145	0.0394772
0.135122	0.0784785	0.192451	0.0229252	0.71101
0.124476	0.0779685	0.168135	0.0957021	0.0606228
0.108845	0.168753	0.0991337	0.0443624	0.166286
0.18378	0.134566	0.136386	0.0232763	0.00372767
0.150599	0.0346312	0.0286809	0.00739747	0.514999
0.0380891	0.0308262	0.0509938	0.0788235	0.185351
0.00157078	0.19673	0.00164828	0.0108752	0.23018
0.121462	0.00584257	0.18399	0.00780761	0.0762581
0.139564	0.183295	0.144877	0.0602332	0.0609496
0.193548	0.161709	0.195375	0.0700025	0.115499
0.0265986	0.0786459	0.121836	0.055788	0.910848
0.14156	0.00982605	0.0591848	0.0898756	0.0722645
0.0155779	0.0528039	0.011111	0.000733032	0.22585
0.0645829	0.199829	0.0254284	0.0182991	0.154321
0.0263868	0.191154	0.0448443	0.0920668	0.077135
0.119999	0.17558	0.0791399	0.00924406	0.00461695
0.162207	0.107538	0.191264	0.0699663	0.0883242
0.189876	0.0180261	0.197255	0.0949645	0.0497047
0.0676367	0.0403267	0.0386223	0.0364416	0.337259
0.166186	0.0353133	0.0976924	0.0667334	0.652648
0.121431	0.0115068	0.145549	0.0651076	0.0500041
0.030592	0.122096	0.0882864	0.0975867	0.999774
0.0644418	0.00412145	0.145961	0.0203027	0.0629681
0.168887	0.0301773	0.0983331	0.0597148	0.269287
0.0918156	0.0685275	0.0627162	0.0294783	0.829439
0.19572	0.0292313	0.137855	0.0146376	0.230614
0.120456	0.138269	0.0843932	0.0164265	0.0911329
0.0697475	0.0949868	0.069167	0.056085	0.999998
0.0949445	0.096851	0.192281	0.0699392	0.00160148
0.140594	0.0564495	0.180015	0.0286727	0.615124
0.187302	0.156985	0.181709	0.0335918	0.0653615
0.0242682	0.0931061	0.12382	0.0528669	0.996558
0.0646045	0.0476747	0.182424	0.0390034	0.344987
0.133557	0.157782	0.0105531	0.00814307	0.000759688
0.190819	0.120299	0.0533677	0.0177794	0.0102334
0.12029	0.0850828	0.0797517	0.0952334	0.0783475
0.0721448	0.194561	0.0375123	0.0140846	0.116366
0.0823055	0.036694	0.0505717	0.0793632	0.291218
0.107612	0.0951415	0.115031	0.0461548	0.999601
0.194209	0.119475	0.143491	0.0151639	0.00333093
0.183964	0.182045	0.025939	0.00493241	0.000507827
0.0795558	0.18824	0.0514627	0.0763093	0.0483023
0.0669932	0.169676	0.0318627	0.00312312	0.313748
0.0880224	0.155652	0.125996	0.00834373	0.0744396
0.169892	0.0628229	0.124964	0.0759613	0.0075268
0.03242	0.140773	0.138715	0.0752105	0.99997
0.110514	0.1735	0.0231323	0.0975112	0.0857262
0.00244896	0.0550766	0.123726	0.0695019	0.0665302
0.0408715	0.126898	0.0302786	0.022744	0.998228
0.19243	0.197292	0.0302202	0.0432242	0.186134
0.0840528	0.162965	0.0958701	0.00846466	0.00281063
0.058754	0.192539	0.090646	0.0720626	0.00162468
0.165019	0.151262	0.0287521	0.0211668	0.00449893
0.16132	0.174383	0.199386	0.052867	0.0873852
0.0451518	0.104561	0.0451819	0.02159	0.997994
0.166703	0.0996801	0.0956274	0.00436916	0.00595295
0.164777	0.136199	0.160859	0.00553622	-0.0236503
0.197825	0.157839	0.167904	0.0755971	0.121642
0.0727872	0.0613975	0.0330019	0.0911934	0.999989
0.169069	0.132314	0.152605	0.000669976	0.216669
0.178558	0.0159445	0.0134598	0.0116922	0.424529
0.0814165	0.15194	0.0298417	0.00760948	0.0272
0.0506545	0.179419	0.141635	0.0161242	0.9214
0.193732	0.137946	0.179665	0.0923152	0.115422
0.126606	0.0107868	0.0655251	0.00259506	0.161574
0.127283	0.101987	0.116128	0.0791716	0.134728
0.131531	0.0558273	0.0835103	0.00408612	0.0630049
0.0730057	0.0545708	0.135448	0.0950363	0.655549
0.0198977	0.195151	0.0775006	0.000378442	0.188356
0.155727	0.174744	0.163686	0.0352489	0.0023466
0.19991	0.122324	0.173846	0.0294403	0.0822608
0.0418544	0.0664043	0.173378	0.0591313	0.868374
0.144417	0.0199581	0.00210424	0.032585	0.481517
0.140253	0.184266	0.0592061	0.0257012	0.00381898
0.0704368	0.0652378	0.0431728	0.0108587	0.866814
0.00919615	0.041186	0.0278358	0.0848887	0.180092
0.0840119	0.00364377	0.0635949	0.0146975	0.0693892
0.0530944	0.0402698	0.0488355	0.0300695	0.216738
0.0453475	0.120048	0.0761787	0.0323972	0.999935
0.180428	0.0349447	0.143159	0.080082	0.449032
0.0707493	0.0143269	0.00195062	0.043717	0.341929
0.185996	0.0107263	0.0374593	0.0950669	0.271777
0.0323702	0.193406	0.108467	0.0862164	0.114066
0.199872	0.0390326	0.0639113	0.0272576	0.390518
0.177432	0.00309839	0.189684	0.0954638	0.0707408
0.0505908	0.120034	0.0765524	0.0203126	0.984125
0.0660629	0.0303445	0.136736	0.0342534	0.331013
0.119576	0.145861	0.0126454	0.0792758	0.0594004
0.112448	0.184075	0.159498	0.0336179	0.00323098
0.150388	0.0433028	0.11489	0.0521115	0.926063
0.00517613	0.189448	0.127765	0.0459612	0.999986
0.179947	0.0687613	0.0517105	0.0579518	0.258877
0.150794	0.0545354	0.00663489	0.0684031	0.0239877
0.150349	0.129178	0.169304	0.0019813	0.00684737
0.0702086	0.0657135	0.0474018	0.0388437	0.961183
0.0619285	0.0844937	0.0381264	0.0171314	0.889628
0.0632221	0.0606559	0.0210196	0.0260767	0.722896
0.0859148	0.193431	0.0666211	0.0191518	0.00148254
0.127801	0.117301	0.0472046	0.0641483	0.0298847
0.0760827	0.130983	0.177775	0.0296674	0.754386
0.180989	0.0300726	0.177286	0.0336921	0.207177
0.183873	0.167934	0.00989183	0.0302364	0.0108017
0.0791529	0.0615766	0.0725905	0.0163446	0.579315
0.0982771	0.153949	0.17059	1000000	0.351326
0.0992312	0.179307	0.14699	1000000	0.238115
0.0897172	0.12937	0.167637	1000000	0.555925
0.128399	0.177443	0.143895	1000000	0.15375
0.0654023	0.109937	0.0510745	1000000	0.587513
0.0920425	0.134601	0.167301	1000000	0.498827
0.129175	0.0305579	0.0518689	1000000	0.302646
0.0520872	0.0917171	0.0450797	1000000	0.735191
0.186433	0.0811223	0.0604157	1000000	0.644071
0.0775536	0.0495881	0.125855	1000000	0.547288
0.0211676	0.174176	0.0795706	1000000	0.373456
0.0137246	0.132173	0.0214474	1000000	0.818774
0.093391	0.0119279	0.196849	1000000	0.0605648
0.11613	0.0212866	0.0868267	1000000	0.314827
0.14326	0.0945884	0.0549311	1000000	0.754253
0.0233756	0.132845	0.0983654	1000000	0.613316
0.186504	0.0906925	0.138135	1000000	0.615927
0.0818295	0.0206072	0.185298	1000000	0.159779
0.0925727	0.134244	0.188924	1000000	0.5221
0.17884	0.0799795	0.0914863	1000000	0.65331
0.0333805	0.0458977	0.0999433	1000000	0.427295
0.164227	0.155178	0.0943573	1000000	0.124791
0.00440498	0.151455	0.0244083	1000000	0.359526
0.0126623	0.170258	0.144429	1000000	0.507899
0.0242637	0.0912709	0.0074213	1000000	0.897097
0.061727	0.18232	0.00333234	1000000	0.146636
0.0891722	0.0692272	0.0488601	1000000	0.867616
0.185657	0.134285	0.168846	1000000	0.317405
0.0274239	0.0219421	0.0817871	1000000	0.0380893
0.0706866	0.0879941	0.184398	1000000	0.595961
0.0812076	0.0373488	0.113372	1000000	0.392915
0.0180367	0.150564	0.185818	1000000	0.595936
0.184152	0.0987388	0.0959396	1000000	0.526031
0.0288182	0.107662	0.153342	1000000	0.474945
0.138521	0.120588	0.0464416	1000000	0.507047
0.0519199	0.111304	0.119176	1000000	0.628119
0.00962478	0.0921585	0.176692	1000000	0.463489
0.00709874	0.142763	0.126505	1000000	0.270682
0.00924881	0.0836643	0.193052	1000000	0.25997
0.12102	0.190921	0.0452852	1000000	0.0113965
0.0246492	0.151213	0.118895	1000000	0.528019
0.0634513	0.0457296	0.0397972	1000000	0.374299
0.132932	0.0664231	0.19055	1000000	0.553631
0.0742029	0.0115542	0.0157861	1000000	0.155135
0.0549151	0.10214	0.0767157	1000000	0.63165
0.0106081	0.0309637	0.0200536	1000000	0.150321
0.12568	0.163478	0.019718	1000000	0.0743343
0.136603	0.0728447	0.107729	1000000	0.722349
0.12999	0.0587762	0.115644	1000000	0.606291
0.0122771	0.126996	0.00227544	1000000	0.895667
0.139135	0.155855	0.00709716	1000000	0.0195376
0.12737	0.120071	0.0490527	1000000	0.518583
0.00147177	0.116898	0.129249	1000000	0.245457
0.103924	0.0227326	0.0301441	1000000	0.171463
0.081398	0.192672	0.142332	1000000	0.173256
0.0853647	0.199586	0.177564	1000000	0.22843
0.124263	0.1429	0.075561	1000000	0.3488
0.0441419	0.00875	0.0519464	1000000	0.071351
0.0639656	0.0924287	0.0675928	1000000	0.593884
0.0896503	0.118728	0.192481	1000000	0.558053
0.0829684	0.0725671	0.0800576	1000000	0.753532
0.195363	0.148125	0.195815	1000000	0.220331
0.166191	0.187724	0.153755	1000000	0.0991253
0.191187	0.192322	0.124149	1000000	0.109435
0.00813003	0.100918	0.114712	1000000	0.321649
0.0710278	0.127947	0.00779617	1000000	0.545683
0.127915	0.113002	0.192312	1000000	0.4907
0.0247816	0.13427	0.0637013	1000000	0.580609
0.196141	0.136387	0.0860674	1000000	0.199158
0.196822	0.143764	0.149329	1000000	0.298826
0.0154175	0.0232887	0.180471	1000000	0.0617732
0.0905583	0.142538	0.0932232	1000000	0.446685
0.00916138	0.0133907	0.00111687	1000000	0.124036
0.184898	0.172077	0.072495	1000000	0.0914878
0.0188125	0.0552542	0.18593	1000000	0.152323
0.059714	0.000157199	0.114249	1000000	0.0847079
0.032841	0.146314	0.0458577	1000000	0.527033
0.0294865	0.0331692	0.00819224	1000000	0.265561
0.10336	0.0976005	0.0957328	1000000	0.635982
0.012258	0.156941	0.0640673	1000000	0.573944
0.138986	0.0475415	0.154089	1000000	0.506726
0.020404	0.0491758	0.10147	1000000	0.41348
0.13969	0.0887212	0.104261	1000000	0.627217
0.119473	0.155862	0.00814599	1000000	0.00745921
0.0691423	0.150543	0.0955795	1000000	0.481904
0.118844	0.11651	0.105234	1000000	0.569808
0.0376763	0.170143	0.0563197	1000000	0.41127
0.180983	0.0717449	0.106163	1000000	0.822511
0.0672797	0.172068	0.0494257	1000000	0.3399
0.0419254	0.0740166	0.184078	1000000	0.486849
0.0291571	0.0481569	0.062595	1000000	0.270555
0.0104275	0.0961489	0.154495	1000000	0.424203
0.141949	0.0413089	0.0859043	1000000	0.55331
0.103446	0.0531186	0.0289015	1000000	0.999483
0.189377	0.0236077	0.0218221	1000000	0.470533
0.049276	0.196865	0.0796376	1000000	0.320184
0.151819	0.113176	0.0535317	1000000	0.538699
0.080532	0.0104578	0.0869923	1000000	0.0512694
0.0883989	0.0617151	0.00980614	1000000	0.988357
0.125691	0.00824774	0.03822	1000000	0.0779642
0.0147932	0.0456734	0.141173	1000000	0.218936
0.110201	0.0263003	0.0504444	1000000	0.212638
0.0980357	0.0816876	0.131736	1000000	0.702905
0.161659	0.141398	0.0484805	1000000	0.141148
0.166332	0.199948	0.0213269	1000000	0.00155389
0.130856	0.0771981	0.198567	1000000	0.616937
0.0525457	0.102345	0.11266	1000000	0.627731
0.0716839	0.157642	0.0776778	1000000	0.448933
0.112647	0.0197394	0.111923	1000000	0.19724
0.0330562	0.148574	0.123072	1000000	0.530439
0.124089	0.174168	0.0533379	1000000	0.0807855
0.00245132	0.115133	0.146269	1000000	0.395452
0.147755	0.0670321	0.155364	1000000	0.598056
0.00583376	0.0901387	0.0372635	1000000	0.205862
0.133391	0.0815463	0.114309	1000000	0.598459
0.0321964	0.148731	0.0973589	1000000	0.527034
0.0123696	0.192615	0.149626	1000000	0.441445
0.0567627	0.165611	0.0749207	1000000	0.380032
0.0785105	0.0498714	0.150111	1000000	0.495871
0.0405973	0.159334	0.185422	1000000	0.515511
0.100788	0.172466	0.136716	1000000	0.240716
0.015069	0.135383	0.166883	1000000	0.475626
0.175794	0.0599589	0.0342894	1000000	0.931839
0.122379	0.0949106	0.0144772	1000000	0.567942
0.00163417	0.0605475	0.0098603	1000000	0.191065
0.157109	0.06298	0.189396	1000000	0.54023
0.164036	0.180403	0.0271139	1000000	0.0071015
0.134794	0.181005	0.15956	1000000	0.161376
0.0494825	0.0431005	0.114025	1000000	0.456887
0.0161752	0.146554	0.131576	1000000	0.672221
0.0541809	0.178517	0.179904	1000000	0.347811
0.0962474	0.0433686	0.150188	1000000	0.444211
0.0603071	0.194063	0.0710331	1000000	0.285127
0.00627359	0.0179736	0.139851	1000000	0.0390049
0.169188	0.152069	0.0210964	1000000	0.0251536
0.0969348	0.169488	0.0334506	1000000	0.218763
0.12709	0.125665	0.058758	1000000	0.550765
0.192756	0.0326247	0.139047	1000000	0.523775
0.146451	0.195958	0.0427039	1000000	0.0609241
0.0513712	0.191833	0.0446736	1000000	0.290076
0.0559093	0.155219	0.116933	1000000	0.488533
0.0564269	0.131117	0.126448	1000000	0.542129
0.0712179	0.0744234	0.0176839	1000000	0.809683
0.0242216	0.0721721	0.0280926	1000000	0.517903
0.0516879	0.0510529	0.0641977	1000000	0.309737
0.118525	0.149111	0.0207254	1000000	0.157225
0.0258227	0.0145828	0.123558	1000000	0.0639667
0.0107727	0.133357	0.0110059	1000000	0.900316
0.123891	0.0286319	0.084298	1000000	0.278577
0.138208	0.042902	0.150126	1000000	0.602423
0.122675	0.0926657	0.108029	1000000	0.584414
0.1222	0.0151918	0.0625529	1000000	0.176965
0.108422	0.144939	0.187723	1000000	0.411704
0.179362	0.115627	0.0973383	1000000	0.422089
0.169296	0.095003	0.0217613	1000000	0.594581
0.0123658	0.173233	0.199936	1000000	0.442898
0.141899	0.149692	0.00120254	1000000	0.00169911
0.161172	0.0897245	0.119318	1000000	0.602354
0.126244	0.119125	0.0710364	1000000	0.611067
0.0163901	0.113746	0.134205	1000000	0.340286
0.138114	0.191786	0.0113389	1000000	0.00119585
0.154412	0.194114	0.190177	1000000	0.0801131
0.165811	0.147631	0.115356	1000000	0.256583
0.0801755	0.011312	0.0753272	1000000	0.0686018
0.0527902	0.0762747	0.0355864	1000000	0.921579
0.00747929	0.13224	0.0464812	1000000	0.315381
0.0140101	0.10869	0.122037	1000000	0.318801
0.0370342	0.0388976	0.0589282	1000000	0.245798
0.0847204	0.15374	0.104596	1000000	0.356631
0.08398	0.0728953	0.0975962	1000000	0.669437
0.118639	0.150159	0.193627	1000000	0.301451
0.170073	0.0539082	0.151111	1000000	0.631137
0.174521	0.0377304	0.087887	1000000	0.692343
0.0257532	0.0154403	0.000945327	1000000	0.517728
0.112903	0.15972	0.109342	1000000	0.231688
0.129353	0.0397567	0.166744	1000000	0.488978
0.126047	0.0402443	0.139414	1000000	0.508353
0.0320452	0.169224	0.00334118	1000000	0.403769
0.124924	0.191036	0.113881	1000000	0.114149
0.107783	0.0036606	0.0143965	1000000	0.145252
0.0813626	0.0192964	0.0873694	1000000	0.211634
0.123456	0.0388856	0.112658	1000000	0.49645
0.108124	0.150412	0.15141	1000000	0.278332
0.0549379	0.138728	0.0690546	1000000	0.524258
0.137859	0.0196748	0.109545	1000000	0.262772
0.0804484	0.107561	0.155902	1000000	0.571636
0.0488139	0.0571154	0.148501	1000000	0.430885
0.102348	0.169795	0.179818	1000000	0.245304
0.103581	0.00171315	0.112211	1000000	0.068211
0.039845	0.179426	0.043863	1000000	0.408651
0.0859987	0.0550611	0.131998	1000000	0.506459
0.0233947	0.194018	0.154033	1000000	0.433071
0.125784	0.12742	0.0662439	1000000	0.557118
0.141908	0.185614	0.0554573	1000000	0.0594453
0.188968	0.0605561	0.152943	1000000	0.627325
0.104962	0.0770092	0.064636	1000000	0.748178
0.191973	0.149346	0.0875926	1000000	0.166967
0.101809	0.0425395	0.100029	1000000	0.452193
0.0496664	0.112819	0.00115625	1000000	0.569881
0.109412	0.194118	0.167807	1000000	0.179239
0.0869991	0.04934	0.100155	0.0608512	0.796142
0.171589	0.181735	0.054757	0.0218209	0.000820124
0.14461	0.136983	0.107732	0.0669237	0.0710306
0.123123	0.0527153	0.0389686	0.0542481	0.999822
0.0546522	0.18291	0.078407	0.0160988	0.978972
0.131638	0.152479	0.00660401	0.0117271	8.35672e-07
0.0735387	0.0846746	0.157898	0.0800498	0.062495
0.0476406	0.0768623	0.0806802	0.0511144	0.999975
0.191301	0.0701451	0.186869	0.050477	0.00805223
0.158589	0.151167	0.0468168	0.0928766	0.0888925
0.0139229	0.116329	0.159156	0.017663	0.718912
0.0413334	0.0881752	0.0350883	0.0775007	0.999999
0.15234	0.183768	0.0923526	0.0212815	0.0310908
0.190451	0.0234672	0.111479	0.0428051	0.168827
0.000721466	0.054758	0.103061	0.0801325	0.0566771
0.129018	0.00665325	0.144525	0.00044268	0.0469618
0.150321	0.186732	0.198376	0.0514586	0.0499979
0.0471125	0.151464	0.0069718	0.025857	0.363529
0.0795406	0.130609	0.00263754	0.0204539	0.0770058
0.0151795	0.141882	0.15871	0.0417148	0.999995
0.181361	0.0777331	0.00666907	0.0607442	0.00171589
0.0585483	0.0782522	0.141989	0.0894988	0.955486
0.126801	0.178458	0.0233197	0.0432304	0.138874
0.176906	0.177811	0.0864529	0.0314346	0.0114456
0.0297347	0.0988806	0.0680079	0.0890044	0.997869
0.133481	0.0374464	0.0174359	0.085973	0.987132
0.147504	0.0110371	0.145354	0.0904357	0.0540583
0.0933019	0.0633244	0.184035	0.00940957	0.343909
0.06755	0.0274052	0.10783	0.0502063	0.322092
0.147957	0.00363415	0.134906	0.0247062	0.0646424
0.0269335	0.0232273	0.189375	0.0933181	0.0551859
0.0730821	0.0235899	0.0316648	0.0955176	0.148449
0.122114	0.0167839	0.166872	0.0588462	0.194321
0.187614	0.0807232	0.185	0.00660668	0.237614
0.0644864	0.173293	0.0287424	0.0880593	0.0381531
0.136975	0.094153	0.101048	0.0654927	0.0424632
0.143628	0.160576	0.181279	0.0599926	0.0593654
0.123088	0.075599	0.128887	0.0209279	0.645598
0.040614	0.175796	0.0625954	0.083179	0.0719248
0.118043	0.189853	0.0881859	0.0671496	0.120129
0.0813126	0.196752	0.0679795	0.079427	0.0778278
0.0221715	0.099981	0.189684	0.0640131	0.977942
0.163891	0.159711	0.130818	0.056994	0.0371087
0.0636838	0.161841	0.0211439	0.09301	0.0047397
0.168714	0.0113298	0.19635	0.05058	0.0798458
0.185489	0.059773	0.0590763	0.0979675	0.0412271
0.0386223	0.030887	0.129938	0.0250805	0.253611
0.0882818	0.162746	0.0442572	0.0150269	0.0139451
0.0418949	0.0352904	0.0183811	0.0256365	0.260745
0.157185	0.00823565	0.195485	0.0739285	0.0663961
0.0864409	0.10341	0.0832437	0.0558676	0.150776
0.12015	0.0515626	0.0584274	0.0477308	0.991749
0.0943101	0.128012	0.0230534	0.0344404	0.66588
0.00599821	0.0142278	0.0459997	0.0222154	0.0543241
0.0315511	0.178071	0.0748265	0.0615837	0.999988
0.172922	0.0287656	0.0798961	0.071307	0.265286
0.137111	0.18993	0.0505069	0.0192838	0.0869428
0.0215364	0.0257553	0.130288	0.0264894	0.0723324
0.13341	0.0607426	0.0153906	0.00801421	0.606313
0.163184	0.184229	0.0734722	0.0394558	0.0442236
0.0883959	0.00100191	0.135713	0.0521873	0.0522143
0.131525	0.19752	0.0786306	0.0762984	0.111824
0.0618047	0.181791	0.159763	0.0855348	0.0146425
0.0831213	0.0390753	0.0555888	0.001023	0.0937645
0.0521069	0.114785	0.00846797	0.0609626	0.266853
0.189998	0.0137131	0.0354967	0.0729956	0.147743
0.0772979	0.0989868	0.113704	0.0366047	0.998064
0.103809	0.0368875	0.152916	0.0478388	0.232806
0.0202858	0.158253	0.0705741	0.0623584	1
0.198061	0.0175753	0.0706253	0.0802314	0.211323
0.160353	0.191973	0.0313635	0.0875612	0.0359658
0.00864379	0.091214	0.173453	0.0990177	0.619175
0.0109046	0.186096	0.0983743	0.0877779	0.963529
0.102023	0.192196	0.00735689	0.057376	0.00368407
0.157128	0.180723	0.144503	0.0790982	0.107358
0.100431	0.0628482	0.149658	0.0534395	0.999271
0.153248	0.13538	0.139609	0.0539003	0.108647
0.122931	0.160061	0.122399	0.0342562	0.00158854
0.11504	0.0670307	0.105727	0.0155231	0.716127
0.0905519	0.0293591	0.152118	0.000949943	0.100172
0.0922726	0.0190801	0.187615	0.0400206	0.195638
0.195276	0.122418	0.177806	0.0177711	0.0307394
0.0270649	0.0496368	0.078435	0.0127698	0.661825
0.109488	0.045086	0.0207326	0.0332012	0.742114
0.100019	0.157221	0.0741162	0.0336926	0.00223017
0.140963	0.069977	0.0125891	0.0143379	0.646558
0.100408	0.037733	0.00454044	0.0835975	0.971196
0.0964685	0.00335435	0.134593	0.0167884	0.066884
0.0899771	0.0706111	0.0323066	0.0912601	0.157431
0.185322	0.00453752	0.152537	0.089572	0.0600246
0.0355214	0.153562	0.176927	0.0622611	0.999998
0.137578	0.0986599	0.0941635	0.00912003	0.0646302
0.122681	0.164553	0.000497428	0.0937364	0.0125414
0.085565	0.0363402	0.0052374	0.0689194	0.89514
0.0285895	0.0900139	0.0616192	0.0940604	0.951345
0.110955	0.0886745	0.00274383	0.0871265	0.0243548
0.117703	0.188839	0.0291719	0.0165885	0.0166459
0.169377	0.193801	0.130171	0.0530323	0.068801
0.185186	0.150617	0.0938964	0.0351046	0.0080246
0.0453396	0.149459	0.170563	0.0227816	0.88408
0.0684565	0.0806435	0.150761	0.0253332	0.98551
0.0335451	0.0545229	0.162154	0.0679247	0.591912
0.0139948	0.0950821	0.0122757	0.0624722	0.999982
0.116023	0.156145	0.179882	0.0991823	0.104886
0.0236678	0.0647446	0.0303394	0.0578839	0.422215
0.0312308	0.178768	0.0942763	0.032992	0.999998
0.00800685	0.0423441	0.0416613	0.0215061	0.233042
0.0893702	0.0123234	0.0798243	0.0144907	0.0619799
0.0520749	0.162053	0.102345	0.0300926	0.0612248
0.10832	0.0694804	0.0200933	0.0639438	0.98679
0.143557	0.00209088	0.102839	0.0576433	0.0663813
0.0640892	0.00756934	0.161624	0.086038	0.0605672
0.0759646	0.0790043	0.128617	0.00751051	0.258927
0.136279	0.120402	0.124068	0.0544575	0.102159
0.140176	0.128659	0.0652769	0.0900254	0.0592162
0.051923	0.00757247	0.0173483	0.0736281	0.0411477
0.105119	0.148451	0.179196	0.0247756	0.0134467
0.136401	0.119633	0.113	0.0302904	0.00104165
0.11942	0.0315299	0.0646653	0.0816701	0.248572
0.132724	0.0344927	0.0434049	0.0719439	0.645114
0.0721598	0.099718	0.027547	0.0344426	0.998636
0.0469671	0.0635838	0.00921926	0.0276853	0.905473
0.0673096	0.188992	0.0953164	0.0383427	-0.00152137
0.0996487	0.116544	0.0677651	0.0188406	0.976908
0.176646	0.152301	0.184877	0.0584446	0.0605284
0.056414	0.147754	0.093936	0.088011	0.00598795
0.0863222	0.165371	0.0474741	0.0887584	0.0539384
0.165191	0.150612	0.0619971	0.0318561	0.000885301
0.0571647	0.173825	0.162468	0.0444452	0.051257
0.158213	0.0776165	0.144546	0.00268654	0.00869654
0.185289	0.113895	0.0168552	0.061783	0.0375224
0.11369	0.163365	0.072975	0.0653092	0.0673432
0.0252825	0.0170353	0.0398409	0.09626	0.0537491
0.113811	0.153547	0.174655	0.0801198	0.0715459
0.184758	0.0881653	0.0949842	0.0153872	0.0012524
0.161016	0.0470883	0.00541964	0.0884653	0.0410368
0.0612761	0.0399275	0.0746999	0.0215423	0.252909
0.121893	0.127926	0.0662499	0.00775101	0.0396259
0.147948	0.109845	0.101209	0.000620233	0.143847
0.0167192	0.183373	0.0323058	0.0275744	0.999948
0.0571879	0.0715512	0.0390449	0.0124409	0.910673
0.0686485	0.104635	0.094082	0.0341464	0.999378
0.0522381	0.17229	0.166352	0.0368142	0.999993
0.139772	0.0663731	0.0942137	0.0249831	0.671696
0.146688	0.0851468	0.150287	0.0100842	0.39445
0.134905	0.0902814	0.115326	0.0727785	0.101364
0.14899	0.00671263	0.175688	0.0875249	0.0689741
0.159881	0.165256	0.0482351	0.00949185	0.00986442
0.058889	0.176869	0.126596	0.0558748	0.00289177
0.0367958	0.148076	0.16603	0.069344	0.999993
0.110554	0.187372	0.0139011	0.0325188	0.00843935
0.0422278	0.060433	0.146485	0.00994287	0.639733
0.0676198	0.167749	0.0361649	0.0903308	0.0057288
0.0457656	0.0857652	0.103156	0.0995459	0.907585
0.102331	0.0263033	0.0575309	0.0316344	0.131552
0.131764	0.173394	0.0126694	0.0649653	0.0259215
0.196056	0.180042	0.0387516	0.0262279	0.00424375
0.0771524	0.000982963	0.0899943	0.0891674	0.0752305
0.0105614	0.143829	0.0522968	0.0726804	0.999994
0.0759357	0.114625	0.0783094	0.0726726	-2.55612e-05
0.12903	0.132823	0.17101	0.0327098	0.000286556
0.153997	0.116088	0.046673	0.0744294	0.0840467
0.0768551	0.197074	0.0939409	0.0518813	0.00306272
0.192871	0.0517519	0.144185	0.0160827	0.402678
0.108611	0.0408112	0.0147934	0.0284464	0.500908
0.1081	0.0690942	0.181414	0.0443717	0.999203
0.113887	0.0131704	0.1382	0.00177858	0.126883
0.00379222	0.110932	0.153411	0.0617549	0.578662
0.116146	0.00286806	0.0287975	0.0599684	0.114628
0.0782023	0.163114	0.0670925	0.000419582	0.117443
0.0614649	0.0691124	0.163524	0.02491	0.809656
0.0809377	0.0502911	0.164499	0.0901022	0.680384
0.00811062	0.108035	0.195925	0.0321518	0.698356
0.0146884	0.0480372	0.00999975	0.0488877	0.229371
0.134825	0.04186	0.176824	0.084308	0.608492
0.0984582	0.120134	0.118639	0.0384761	-0.000729256
0.0959735	0.103341	0.0513994	0.00871713	0.0249498
0.165194	0.0372619	0.0410293	0.055683	0.926102
0.0822013	0.175375	0.178103	0.0847346	0.093261
0.168198	0.0113166	0.0472133	0.0183108	0.241799
0.175454	0.112553	0.0128042	0.0652301	0.030872
0.128869	0.00700714	0.044698	0.0996081	0.0497327
0.198534	0.190198	0.0838469	0.0870255	0.0630677
0.120017	0.0451073	0.139634	0.0713248	0.759764
0.106289	0.146236	0.104686	0.0306639	0.000713769
0.18223	0.0377472	0.00112627	0.084033	0.999693
0.0696357	0.0417397	0.0515662	0.0597494	0.374187
0.0649425	0.193054	0.075475	0.0150016	0.155029
0.0679929	0.122164	0.127724	0.0730905	0.0101794
0.0247146	0.0865914	0.0732221	0.0322074	0.963345
0.130112	0.185102	0.00363804	0.0747028	0.030115
0.151	0.0433661	0.0123111	0.0848854	0.999974
0.19845	0.0581137	0.03581	0.0938849	0.00012297
0.180108	0.0580178	0.197663	0.0665702	0.00805107
0.0223257	0.0491589	0.131095	0.079895	0.511663
0.0104501	0.100121	0.0518263	0.0277843	0.613252
0.0521582	0.184842	0.0546933	0.0629837	0.000796302
0.0859149	0.0362971	0.0671056	0.0674003	0.248718
0.0732376	0.0292313	0.148578	0.0243835	0.287732
0.06571	0.180773	0.169423	0.0610914	0.00290092
0.162256	0.0926008	0.0423977	0.0990229	0.00681206
0.133307	0.0921715	0.0858545	0.039708	0.00134127
0.149228	0.140573	0.15839	0.0620874	0.117872
0.0195972	0.180049	0.0399094	0.0897983	0.963245
0.184877	0.0351578	0.155471	0.0193216	0.201194
0.136105	0.0585763	0.0929635	0.068253	0.0183937
0.114925	0.0183319	0.145586	0.00885826	0.177709
0.000671213	0.199043	0.0382586	0.0699903	0.196753
0.0587992	0.0626962	0.0510608	0.042613	0.978876
0.00759859	0.183896	0.105745	0.0110587	0.0983882
0.0925449	0.0329209	0.0453082	0.0765461	0.23414
0.051112	0.127262	0.159728	0.0849506	0.081189
0.0669316	0.00410574	0.134955	0.0515986	0.0720486
0.0917339	0.0639936	0.00388717	0.050802	0.99999
0.142577	0.112325	0.133448	0.0916029	0.0876139
0.0550852	0.0579694	0.0766739	0.0387843	0.653642
0.0466493	0.170354	0.170398	0.015527	0.369381
0.119986	0.166269	0.196531	0.0173642	-0.000713467
0.0570985	0.193751	0.0145278	0.086044	0.00534237
0.192401	0.130543	0.1067	0.0815234	0.0924164
0.00202173	0.0483627	0.135701	0.0528538	0.0529949
0.157561	0.0472205	0.0891682	0.0991308	0.999802
0.158946	0.0785899	0.0975048	0.0285277	0.828334
0.159114	0.1761	0.0895531	0.00372736	0.00227716
0.0466671	0.105242	0.108934	0.0660847	0.999998
0.0177047	0.0981323	0.0248931	0.0220735	0.999629
0.112117	0.113878	0.128329	0.0626087	0.0031345
0.169217	0.109107	0.128841	0.0876973	0.0740327
0.182586	0.033476	0.142248	0.0335007	0.219148
0.0402991	0.168426	0.178223	0.0537011	0.999934
0.037046	0.0216539	0.0777742	0.0456115	0.0854724
0.00524805	0.106404	0.187043	0.0652284	0.531723
0.0136147	0.101343	0.119258	0.0878102	0.401757
0.101029	0.120647	0.0989502	0.0640653	0.00609347
0.178887	0.0120618	0.00675711	0.0131667	0.283632
0.0478282	0.161904	0.158686	0.0127485	0.407789
0.0425689	0.0817817	0.00248598	0.000818486	0.261067
0.140857	0.164299	0.16918	0.0766897	0.134517
0.0166889	0.120799	0.164126	0.0530523	0.99998
0.158732	0.075098	0.108141	0.051684	0.00109465
0.108951	0.199824	0.0615025	0.00676207	0.00512967
0.00892421	0.034609	0.0874015	0.0396097	0.0602727
0.0361212	0.134507	0.0310737	0.0767899	0.596793
0.182623	0.0840865	0.0935247	0.0469839	0.127659
0.0758486	0.0364452	0.16879	0.0873448	0.447711
0.104396	0.104208	0.0188595	0.0499112	0.0201161
0.0824423	0.0385479	0.110429	0.0179472	0.244263
0.0068821	0.12084	0.133019	0.0242699	0.599377
0.00720455	0.157689	0.0529247	0.0789427	0.999466
0.0528338	0.053584	0.0125669	0.032391	0.782682
0.193112	0.0426067	0.00472561	0.0239209	0.338934
0.188539	0.130368	0.0445394	0.0125824	0.0172426
0.0702401	0.00799361	0.013893	0.0955059	0.00658309
0.102878	0.140081	0.0803594	0.00929612	0.0335268
0.178878	0.00212812	0.120354	0.0187995	0.0461226
0.030613	0.0129163	0.0470653	0.0180276	0.0747996
0.0158112	0.0330614	0.00730766	0.0182077	0.236604
0.0507474	0.0470751	0.169557	0.0245383	0.203515
0.0601743	0.154853	0.0417489	0.0894992	0.000147592
0.173678	0.167211	0.0374207	0.0415482	0.00284824
0.151132	0.1282	0.0941469	0.0274807	0.000924053
0.127405	0.154807	0.0730633	0.0292175	0.00212644
0.141263	0.180754	0.109812	0.0393205	0.0344486
0.0479842	0.0579461	0.112521	0.0517069	0.512101
0.0439956	0.181151	0.00511914	0.0805448	0.000786447
0.0860269	0.0390241	0.0127515	0.06411	0.950519
0.065456	0.114012	0.00509378	0.0689261	0.00245227
0.0718106	0.0643539	0.0451316	0.0300761	0.900812
0.107543	0.10347	0.119293	0.0508509	0.00453438
0.197561	0.138107	0.103251	0.0707973	0.112275
0.0855651	0.0889568	0.125178	0.0447378	0.999999
0.132645	0.172735	0.123884	0.0628841	0.0655368
0.0799944	0.0989144	0.0171205	0.0905168	0.0134704
0.0359514	0.0263078	0.160248	0.0947034	0.120909
0.12091	0.115554	0.0266675	0.086314	0.0810865
0.0268767	0.120096	0.107476	0.0470262	1
0.0693527	0.148667	0.145135	0.0416663	0.999436
0.1256	0.0113683	0.0947671	0.0330532	0.0513478
0.179995	0.0663924	0.124963	0.00246285	0.072935
0.0186082	0.115519	0.169497	0.0456532	0.999997
0.163732	0.035742	0.0990451	0.0324003	0.348209
0.127482	0.151318	0.0594515	0.0924847	0.0714988
0.0947168	0.135192	0.196552	0.0971416	0.0523029
0.00809913	0.133504	0.0929511	0.0710409	0.74984
0.071091	0.150359	0.0990052	0.0501173	0.0360309
0.151667	0.131189	0.155203	0.00163526	0.144076
0.1664	0.125539	0.145513	0.0982699	0.0899895
0.144726	0.126057	0.161649	0.0694513	0.101184
0.195305	0.00254856	0.121498	0.047996	0.0590154
0.152504	0.0603242	0.121903	0.0243259	0.542377
0.118403	0.0117943	0.0765214	0.0142802	0.077019
0.184847	0.183883	0.130027	0.0931157	0.0318929
0.0438592	0.117797	0.084078	0.0980181	0.069109
0.00805268	0.152315	0.0485229	0.0700831	0.999918
0.0478883	0.0979514	0.106036	0.0214869	0.992183
0.0275898	0.195387	0.114675	0.0599496	0.999088
0.137699	0.181456	0.0932701	0.018416	0.0012275
0.0571129	0.178164	0.159601	0.0876187	0.0776927
0.139777	0.0800742	0.0378419	0.0134121	0.010512
0.12935	0.180266	0.143	0.0320629	0.00466127
0.191866	0.157744	0.0966414	0.0506466	0.0710345
0.156537	0.151413	0.11624	0.0157504	0.0276977
0.169539	0.103809	0.11725	0.0256482	0.016607
0.0281111	0.050922	0.104757	0.0691377	0.357974
0.0388925	0.105917	0.114508	0.0209434	0.961627
0.00777395	0.144907	0.0954608	0.0788716	0.691856
0.181193	0.00260473	0.19355	0.0249272	0.0723642
0.0481678	0.103746	0.193277	0.0453156	0.999996
0.0322314	0.0259133	0.19406	0.0663051	0.0757852
0.0546276	0.0401076	0.0293433	0.0588287	0.290193
0.0991379	0.061533	0.0283877	0.0543091	0.999968
0.130204	0.110312	0.0782474	0.0811083	0.123829
0.196372	0.0211372	0.0143749	0.0325681	0.571956
0.0525167	0.0842702	0.198798	0.0597927	0.992944
0.00179614	0.171295	0.000436105	0.00127805	0.174754
0.0577066	0.0794266	0.10936	0.0451258	0.999915
0.0710505	0.00941324	0.181669	0.0187856	0.0798924
0.0696514	0.0230069	0.0411232	0.0209077	0.128141
0.179739	0.0622148	0.0881543	0.00758901	0.372927
0.0181793	0.181616	0.082478	0.0879269	0.990125
0.199279	0.00116399	0.0599647	0.0275309	0.0502689
0.0530646	0.106939	0.113859	0.0866042	0.0597971
0.0105425	0.173683	0.194293	0.0983095	0.845707
0.115414	0.0571767	0.0888236	0.0403617	0.991576
0.196471	0.00178463	0.0911807	0.0452848	0.0681226
0.0870625	0.116292	0.000420216	0.0651066	2.23948e-13
0.00230581	0.0812133	0.0249836	0.0766486	0.162856
0.0716777	0.0894286	0.0280249	0.044758	0.999999
0.198991	0.14176	0.196748	0.00165659	0.00101825
0.0710296	0.037956	0.148214	0.0410153	0.249953
0.0265553	0.0416507	0.163376	0.0681115	0.446306
0.0124377	0.128474	0.0488995	0.0997445	0.987401
0.157005	0.191994	0.142486	0.000694459	0.196649
0.124309	0.199501	0.108677	0.0606944	0.0425119
0.0687856	0.111538	0.186842	0.0738584	9.16302e-05
0.0314478	0.0354846	0.0468816	0.0676006	0.188679
0.00381249	0.139494	0.00961409	0.0578313	0.997296
0.108859	0.0312193	0.176618	0.0389489	0.280791
0.143284	0.0987792	0.0432565	0.0909412	0.0391377
0.0994648	0.085744	0.0906182	0.064925	0.268376
0.123479	0.100041	0.094737	0.0474718	0.00368887
0.198442	0.104403	0.158214	0.0535465	0.0673424
0.00559534	0.0806852	0.154988	0.0872135	0.444
0.0402013	0.120505	0.18609	0.0105483	0.197643
0.0454028	0.143313	0.0186626	0.0316052	0.999844
0.129787	0.174157	0.165678	0.0611303	0.0630364
0.158989	0.145272	0.0124782	0.0413188	0.00362368
0.0127475	0.0715828	0.187971	0.0185816	0.3429
0.14417	0.104113	0.182306	0.0926375	0.0732823
0.120487	0.120846	0.075075	0.038037	0.00132631
0.0580311	0.0930579	0.0565972	0.00695189	0.161525
0.0955803	0.0812245	0.0763936	0.0818394	0.00283622
0.0956067	0.174173	0.186921	0.0185326	0.00013238
0.0391152	0.091507	0.121308	0.0317852	0.979183
0.0741906	0.0930702	0.121046	0.0912449	0.0437113
0.0857177	0.115027	0.193364	0.00252525	0.0560501
0.187439	0.0263745	0.119348	0.0831257	0.249263
0.181023	0.171953	0.00667453	0.0514766	0.00861219
0.0597768	0.0289888	0.0539156	0.0857656	0.194081
0.173946	0.0587238	0.0278392	0.019649	0.425069
0.177016	0.0643248	0.168733	0.0472764	0.341099
0.168543	0.0209513	0.0168308	0.0486206	0.282755
0.0121617	0.0114518	0.0968446	0.0356153	0.0537937
0.011145	0.115653	0.186747	0.0757507	0.784656
0.0709475	0.197325	0.0491679	0.0959846	0.0327326
0.048559	0.120747	0.190339	0.0159231	0.999983
0.0446136	0.0822084	0.149085	0.0448619	0.984375
0.179328	0.163483	0.128837	0.0324051	0.0183708
0.171076	0.0108524	0.0405837	0.0113197	0.256577
0.01578	0.160396	0.192776	0.080012	0.997153
0.0232576	0.125204	0.0626159	0.0209849	0.997198
0.0789028	0.175678	0.0307728	0.0655598	0.00926029
0.174793	0.165536	0.0561009	0.0402402	0.00145746
0.0193244	0.00998713	0.162731	0.0903336	0.0422195
0.0160547	0.0341497	0.115217	0.0833498	0.0799701
0.0783345	0.180581	0.0284969	0.0303101	0.0159028
0.148679	0.0202409	0.186034	0.0290174	0.329023
0.0629832	0.198344	0.0537475	0.0444803	0.0248668
0.0631345	0.0153641	0.178003	0.0276608	0.0562508
0.101286	0.0983544	0.12475	0.00154672	-0.00411187
0.120559	0.196602	0.123233	0.0493964	0.00950883
0.147544	0.127709	0.0419928	0.0654748	0.0751155
0.0173286	0.10781	0.119045	0.00781726	0.0488797
0.19085	0.00310383	0.017709	0.0605951	0.145893
0.101175	0.109826	0.00255154	0.0509132	0.0333236
0.182665	0.195796	0.151581	0.0549507	0.0671136
0.146598	0.144751	0.170161	0.067324	0.159536
0.173667	0.0686304	0.0976756	0.035053	0.00583771
0.187501	0.0135774	0.044774	0.0921862	0.184825
0.0459791	0.0902193	0.0443074	0.0271401	0.999135
0.131414	0.0727307	0.0707489	0.005998	0.00696747
0.0841141	0.0524983	0.0737971	0.0781827	0.65279
0.0627834	0.0684408	0.0266201	0.0548415	0.999988
0.1318	0.162546	0.0113349	0.0279446	0.00561603
0.165271	0.146455	0.106142	0.0922585	0.105155
0.129778	0.00760998	0.0734908	0.0421055	0.0470929
0.0622348	0.0413733	0.161	0.0586736	0.477001
0.00560472	0.151002	0.150361	0.0692888	0.724325
0.0411214	0.0580953	0.0464359	0.00953024	0.827019
0.0429716	0.152616	0.0381413	0.017862	0.999782
0.0873316	0.140313	0.0874284	0.0485961	0.0273598
0.0714587	0.0107716	0.00219628	0.0614345	0.3708
0.102036	0.140915	0.116786	0.0965642	0.0556607
0.137919	0.155084	0.029487	0.0759073	0.111302
0.0795426	0.135343	0.0667015	0.0616647	0.0522863
0.112951	0.117724	0.159303	0.0511529	0.024842
0.110872	0.109457	0.19295	0.0269542	0.993809
0.0367201	0.020601	0.185902	0.0744657	0.047953
0.0529441	0.0822908	0.0487853	0.0384263	0.984018
0.188173	0.0154775	0.0417578	0.0280245	0.161418
0.104925	0.0529169	0.0833839	0.0553597	0.999133
0.00637815	0.158463	0.0541427	0.0872587	0.886522
0.130135	0.159352	0.198358	0.0287398	0.0253861
0.182863	0.117978	0.0196846	0.0284149	0.00429485
0.179647	0.010627	0.0445468	0.0714269	0.20009
0.137674	0.0457854	0.146271	0.0350054	0.530005
0.0493621	0.0446401	0.0491157	0.0804365	0.284249
0.0694347	0.0324816	0.155365	0.00349831	0.171575
0.175371	0.00481108	0.096	0.0819307	0.0648702
0.089794	0.0914023	0.0391847	0.0110857	0.357204
0.148576	0.11576	0.116907	0.0527608	0.146838
0.18037	0.0679688	0.071614	0.0325752	0.201694
0.183887	0.140703	0.171883	0.0317451	0.00467061
0.0015634	0.172532	0.101708	0.0848792	0.423617
0.0415841	0.0670872	0.0301459	0.080796	0.997106
0.0693072	0.193012	0.00454245	0.0293923	7.75059e-07
0.0363317	0.000344478	0.0255798	0.0123862	0.0541363
0.106786	0.161825	0.147639	0.00932792	0.00487707
0.155074	0.11952	0.018624	0.08229	0.113825
0.0250644	0.137136	0.058931	0.0272824	0.999982
0.116538	0.0830579	0.191342	0.0287707	0.922585
0.0614827	0.172335	0.0268367	0.0542705	0.00138976
0.0143983	0.07918	0.0318804	0.062501	0.501311
0.0403602	0.0209494	0.00979608	0.0548385	0.175984
0.0609179	0.0765524	0.0827662	0.083268	0.455053
0.00337366	0.0346721	0.153346	0.0437396	0.070255
0.144977	0.159082	0.0264753	0.00725687	0.00160346
0.0251928	0.0923798	0.00401901	0.0644247	0.999999
0.196427	0.0990239	0.161829	0.0498823	0.122944
0.0620529	0.0508001	0.0739823	0.032544	0.461388
0.00152467	0.193249	0.0983324	0.0906094	0.342471
0.0480752	0.105793	0.0865656	0.0430728	0.999998
0.114086	0.128577	0.133011	0.0175592	0.00159186
0.174499	0.198686	0.00967331	0.0815817	0.014706
0.136885	0.177082	0.168609	0.0960569	0.098393
0.185375	0.1362	0.159417	0.0493399	0.0698814
0.188395	0.00224168	0.0904576	0.0961549	0.0432043
0.128662	0.171361	0.10338	0.0563457	0.0563901
0.0816935	0.197051	0.189103	0.0596177	0.00438964
0.0903814	0.194628	0.0685877	0.0393395	0.000957177
0.0795187	0.0243231	0.196727	0.0719616	0.10258
0.0155981	0.103617	0.136564	0.0380381	0.976851
0.008611	0.146957	0.157666	0.0323972	0.979419
0.0400613	0.0384061	0.0837321	0.0239394	0.148279
0.136193	0.186748	0.0340273	0.0475998	0.0270659
0.0952614	0.134606	0.188744	0.0667183	0.0537813
0.136533	0.0260659	0.0834774	0.0896638	0.268563
0.11461	0.116327	0.0526477	0.0676038	0.0420547
0.152546	0.115346	0.00148244	0.0826405	0.0511797
0.0128127	0.0209402	0.160571	0.0263219	0.069191
0.197966	0.153526	0.0976715	0.038205	0.0533242
0.099407	0.0927204	0.194238	0.00588502	0.121409
0.15816	0.0329689	0.0984349	0.0185303	0.225799
0.0185784	0.17507	0.0614072	0.0159462	0.959794
0.106754	0.152372	0.0175005	0.0120863	0.0074674
0.124257	0.117212	0.0758122	0.0752891	0.0961446
0.174236	0.0713686	0.1953	0.0878976	0.00942546
0.122873	0.0809971	0.151231	0.0857539	0.00688723
0.0979061	0.170379	0.148556	0.0424509	0.0420103
0.171725	0.12162	0.0500243	0.0651216	0.0889971
0.0224868	0.0831211	0.157048	0.0344246	0.844957
0.000133792	0.129894	0.140583	0.0233142	0.022455
0.0753806	0.102463	0.165604	0.0164702	0.891527
0.0876145	0.114244	0.115683	0.0691719	0.00230348
0.134647	0.181103	0.195043	0.0420235	0.00162837
0.0236846	0.0753486	0.107535	0.0756825	0.454933
0.0308319	0.18388	0.112459	0.0479396	0.999961
0.0857422	0.174603	0.054376	0.0889594	0.0581756
0.19228	0.160605	0.0468047	0.0648831	0.052247
0.197375	0.0436801	0.123265	0.0633899	0.0371868
0.191407	0.168084	0.0852736	0.0492961	0.0217619
0.178452	0.0702637	0.155301	0.0584074	0.0493648
0.168108	0.0698913	0.146732	0.0143287	0.692266
0.153874	0.0135758	0.0794037	0.0492809	0.204365
0.0299318	0.136099	0.0866144	0.0646862	1
0.189636	0.0131771	0.185393	0.0170453	0.147097
0.051121	0.0282703	0.106297	0.0719823	0.442143
0.194935	0.00810136	0.0797361	0.0444501	0.0561001
0.0407132	0.182097	0.16242	0.0957408	0.00584303
0.187926	0.0709693	0.0549392	0.0630597	0.0034021
0.0797332	0.178976	0.164664	0.0478483	0.00209595
0.068162	0.168804	0.0800279	0.0506389	0.000680387
0.135574	0.196584	0.0694559	0.0245422	0.00938909
0.19462	0.128781	0.019418	0.0546789	0.0579066
0.0232145	0.140515	0.118321	0.0624858	1
0.130959	0.027405	0.177155	0.0550008	0.344161
0.134741	0.0556158	0.0827377	0.0628405	0.139449
0.0253403	0.0109991	0.0297415	0.0523317	0.0759812
0.151681	0.0931802	0.0397309	0.083385	0.12602
0.0194695	0.182543	0.0911904	0.0620621	0.999122
0.0965856	0.0457963	0.0655935	0.0921034	0.711019
0.0134134	0.0887793	0.0801363	0.0554043	0.738831
0.00241466	0.181907	0.0521373	0.0856524	0.23131
0.0991734	0.118529	0.10461	0.063955	0.00770442
0.0474862	0.198625	0.0641127	0.0182251	0.277322
0.0639715	0.10894	0.0627539	0.0760752	0.0238108
0.142595	0.0520547	0.171691	0.0515759	0.989054
0.103336	0.0794578	0.0653563	0.0973036	0.051688
0.0470385	0.160811	0.198297	0.00366085	0.321268
0.118699	0.0789431	0.0849072	0.0550186	0.107985
0.108556	0.130769	0.0520472	0.0680911	0.00343943
0.168978	0.085695	0.102787	0.052526	0.0567626
0.0858744	0.0217422	0.0252275	0.0840724	0.140454
0.155667	0.12808	0.180467	0.0683667	0.149688
0.15859	0.151469	0.142285	0.0119671	0.00161873
0.0461298	0.0749045	0.142527	0.0442753	0.9598
0.170543	0.194391	0.14375	0.0943917	0.0644968
0.156552	0.0918256	0.188232	0.0542997	0.121361
0.00781715	0.10775	0.131762	0.0641589	0.822377
0.0864193	0.17117	0.0350864	0.0613226	0.00484588
0.183485	0.172068	0.125629	0.0819669	0.0969132
0.00117209	0.193994	0.0913979	0.0893959	0.339845
0.0647713	0.0810263	0.173145	0.0238552	0.951874
0.0114343	0.123949	0.191311	0.0265406	0.759204
0.093267	0.129575	0.027295	0.0947449	0.0250812
0.155887	0.0900693	0.0950529	0.0121081	0.000610719
0.0879287	0.037715	0.161166	0.0500782	0.291602
0.00171466	0.185219	0.125035	0.0197844	0.260159
0.0966447	0.197135	0.0710854	0.0958611	0.041064
0.13327	0.0608968	0.195341	0.0428951	0.980414
0.189058	0.0442113	0.108965	0.0467753	0.903263
0.165807	0.0578033	0.0152079	0.0302645	0.182406
0.0761575	0.0743726	0.0278422	0.0881946	0.00138307
0.091619	0.0175773	0.0405655	0.0806681	0.173726
0.14139	0.0462388	0.0287478	0.068818	0.0652893
0.103419	0.133336	0.0236736	0.090894	0.0226617
0.0849325	0.0233467	0.178375	0.0380306	0.242902
0.193438	0.154892	0.0503774	0.0776781	0.111971
0.0424104	0.062275	0.0272571	0.084956	0.98412
0.0860184	0.13389	0.0997815	0.0298341	0.0896596
0.0626451	0.163983	0.198956	0.0702148	0.00506884
0.0461966	0.0221268	0.172407	0.0918015	0.0686366
0.0886429	0.0508603	0.120172	0.0589089	0.792633
0.028959	0.149215	0.104842	0.0163744	0.721789
0.150969	0.00384612	0.0437944	0.0401364	0.0697121
0.137352	0.00698147	0.162252	0.0310076	0.0748859
0.0870555	0.16554	0.0967924	0.0705017	0.0842243
0.152238	0.0262748	0.107669	0.0759606	0.230127
0.0197177	0.132762	0.0321612	0.00225363	0.310534
0.162439	0.141177	0.0575352	0.082492	0.0775362
0.0945598	0.0687391	0.177786	0.0110185	0.835601
0.07879	0.167794	0.0274502	0.00215363	0.165903
0.143169	0.0212223	0.194914	0.0836004	0.0737504
0.0943048	0.156325	0.0796047	0.0238383	0.0303699
0.10649	0.0280922	0.0336585	0.00717665	0.6102
0.0791552	0.120606	0.170406	0.00321024	0.035361
0.0150011	0.10654	0.10768	0.00316654	0.0832242
0.0711021	0.0817206	0.1344	0.0293646	0.944674
0.0607621	0.0495452	0.0549876	0.0223823	0.462615
0.0522416	0.123031	0.102103	0.00765659	0.111302
0.106777	0.0058096	0.098929	0.0177912	0.0703948
0.0132486	0.113852	0.0485964	0.083904	0.877616
0.0646174	0.152387	0.144798	0.0212566	0.0165268
0.0387821	0.0632252	0.059024	0.00620506	-0.0094022
0.0702341	0.16955	0.0841221	0.0668514	0.0046463
0.0979923	0.0341685	0.113023	0.0680605	0.262033
0.0864801	0.194761	0.173596	0.0597894	0.00209086
0.0712489	0.0122602	0.130892	0.0338727	0.0680655
0.168899	0.0801545	0.00791097	0.0801226	0.0635305
0.0805853	0.111684	0.075517	0.0791724	0.0463547
0.196562	0.197174	0.130511	0.0980349	0.0818276
0.0847537	0.00712596	0.16918	0.0809043	0.0653905
0.03572	0.0451962	0.059902	0.0245471	0.202864
0.158973	0.0814628	0.0995825	0.0636227	0.00522003
0.0824714	0.0845669	0.0259452	0.033502	0.957003
0.163763	0.100027	0.121333	0.0361508	0.0121229
0.132803	0.148375	0.092234	0.00991087	0.0195977
0.133468	0.136207	0.132163	0.0945932	0.0769282
0.00346848	0.00477444	0.125609	0.0768905	0.0520352
0.16345	0.0831149	0.117895	0.0444474	0.129598
0.187705	0.112887	0.196276	0.0845806	0.0672918
0.0663494	0.196472	0.101674	0.0858266	0.0464294
0.122257	0.198374	0.096802	0.0715689	0.0352488
0.0326021	0.0419824	0.0323411	0.0624356	0.206843
0.130187	0.0409818	0.0124585	0.0167922	0.38218
0.149299	0.0524937	0.0522226	0.0456443	0.991389
0.173286	0.168482	0.118037	0.0846963	0.0996383
0.0526871	0.0268408	0.0276983	0.0134444	0.203604
0.18822	0.116369	0.172705	0.0712859	0.12947
0.186039	0.00905403	0.0123195	0.0388997	0.139352
0.170614	0.0569367	0.0936249	0.0202133	0.43404
0.170594	0.000450094	0.166816	0.0730235	0.0704258
0.174569	0.00599787	0.112609	0.0715237	0.055327
0.156694	0.188444	0.0132617	0.0373333	0.00407831
0.0970427	0.00387721	0.114194	0.0364548	0.0648425
0.15348	0.107488	0.0728377	0.00230856	0.00632378
0.00929624	0.00326168	0.117463	0.0678358	0.0436946
0.191301	0.186836	0.103651	0.0413432	0.00344658
0.108408	0.000534316	0.0158612	0.086205	0.135695
0.0904039	0.16944	0.0712249	0.0830809	0.0952101
0.0489105	0.112905	0.0971095	0.0467429	1
0.0695791	0.186015	0.129012	0.0758211	0.0521308
0.0743791	0.111476	0.026588	0.0466608	0.999863
0.166482	0.0705012	0.0359674	0.0650549	0.00135213
0.133756	0.0537532	0.196493	0.0774212	0.0306589
0.05521	0.122528	0.00143971	0.098395	4.04363e-07
0.0605094	0.186998	0.172797	0.0561665	0.00503362
0.170946	0.0515674	0.0241885	0.0946106	0.999998
0.0846652	0.140298	0.175789	0.0946551	0.0336398
0.167624	0.198358	0.0888791	0.0916211	0.0543979
0.120244	0.0973838	0.039886	0.0872949	0.090251
0.00870651	0.0650287	0.148442	0.075982	0.422602
0.0571458	0.154235	0.193356	0.0735459	2.71409e-05
0.00333625	0.181253	0.0450149	0.0628027	0.908895
0.014703	0.000195443	0.0952067	0.05922	0.0376168
0.138921	0.140478	0.0834508	0.0409032	0.00206212
0.193038	0.00259144	0.072186	0.021987	0.0608389
0.0226532	0.178	0.0627553	0.00524841	0.259454
0.0695921	0.164039	0.161315	0.0278194	0.999419
0.0321442	0.156646	0.0968411	0.0764928	0.999586
0.0126594	0.120071	0.0988083	0.0167721	0.978613
0.189826	0.108239	0.00964378	0.0478465	0.0343913
0.12266	0.0640361	0.0503528	0.0991376	0.0017289
0.146837	0.18138	0.00396612	0.0942471	0.0213811
0.0680837	0.187198	0.0476312	0.0618567	0.000220777
0.195836	0.127375	0.184993	0.0482541	0.0294115
0.0769645	0.161944	0.117321	0.0610028	0.0015115
0.106116	0.0405086	0.1094	0.0233248	0.282095
0.0405311	0.0629767	0.199728	0.0816283	0.704811
0.18223	0.12791	0.175446	0.0571452	0.0392429
0.069966	0.0228486	0.147336	0.0113661	0.310024
0.0258739	0.108878	0.147026	0.0104824	0.121583
0.088686	0.0720475	0.0137661	0.0149383	0.726034
0.198971	0.114893	0.174862	0.0229579	0.000324202
0.117081	0.0891837	0.101113	0.0397567	0.000499264
0.0281686	0.057227	0.160073	0.00608208	0.114263
0.00671901	0.120017	0.139956	0.0974955	0.411572
0.0326102	0.0286955	0.102133	0.045263	0.261696
0.168693	0.164013	0.107058	0.086762	0.150643
0.0267733	0.114628	0.10125	0.000706573	0.25338
0.194735	0.0347631	0.0400414	0.048529	0.896355
0.0256082	0.139597	0.109347	0.0284579	0.999985
0.0821994	0.0322989	0.177286	0.0391031	0.320069
0.139538	0.171698	0.166579	0.0849683	0.135159
0.187967	0.0499816	0.174391	0.013757	0.0310929
0.10018	0.000413568	0.0329616	0.0285169	0.117344
0.0194449	0.0953085	0.0545866	0.0882972	0.902893
0.172776	0.192677	0.184159	0.0489507	0.0120482
0.0369606	0.0748815	0.0462042	0.0522588	0.999636
0.013112	0.120633	0.157799	0.00527992	0.132617
0.161561	0.197831	0.051357	0.0407843	0.00288396
0.173178	0.141873	0.0357641	0.0295924	0.0118321
0.0716832	0.182974	0.0441897	0.0225456	0.103945
0.111259	0.161896	0.139395	0.0229896	0.173995
0.0178438	0.123887	0.0523887	0.0275809	0.999981
0.156253	0.0131249	0.0946656	0.0935278	0.212194
0.196137	0.115074	0.183172	0.0377227	0.106475
0.132123	0.194675	0.156467	0.0780596	0.0887873
0.19746	0.148247	0.107556	0.0107621	0.00372448
0.117166	0.0410549	0.109438	0.0645039	0.607429
0.060079	0.0440548	0.106725	0.0828603	0.305143
0.00185879	0.114689	0.16513	0.0649705	0.295243
0.11474	0.142837	0.0104557	0.0564128	0.00736697
0.145211	0.0909225	0.0308169	0.0297498	0.00403117
0.0436863	0.108295	0.00761166	0.00473726	0.166007
0.154276	0.000696198	0.103111	0.0916137	0.0530525
0.179835	0.098014	0.0747836	0.0594306	0.0263262
0.107138	0.0226807	0.163468	0.0641646	0.354906
0.193264	0.135591	0.115376	0.0920379	0.0765807
0.039125	0.117757	0.0596582	0.0636351	1
0.153481	0.0908273	0.0538316	0.0128694	0.158368
0.0909773	0.190623	0.0864486	0.0623279	0.0103436
0.0291601	0.12983	0.164268	0.0477818	1
0.154859	0.0364063	0.112343	0.0994651	0.520408
0.022781	0.187817	0.198277	0.0211692	0.937463
0.020767	0.107354	0.17817	0.0890067	0.583278
0.0463854	0.169884	0.0516865	0.015357	0.668596
0.068992	0.115389	0.0145451	0.00409952	0.145045
0.197274	0.0664012	0.177815	0.00351235	0.052743
0.0960661	0.120998	0.173825	0.0960279	0.0453039
0.140128	0.0755636	0.00646997	0.0533653	0.024969
0.00138777	0.142634	0.0719937	0.0126254	0.287949
0.118635	0.107472	0.154908	0.061183	0.000155668
0.00228571	0.0757308	0.0978627	0.0891296	0.0872888
0.0267124	0.159963	0.150883	0.0936993	0.990207
0.0999318	0.190333	0.199116	0.00180542	0.0526878
0.109344	0.00182851	0.0744323	0.0779029	0.00998257
0.0300766	0.0296545	0.153863	0.0561456	0.15374
0.12385	0.0409132	0.0624295	0.0615327	0.885415
0.0687856	0.0968304	0.00123252	0.0479948	0.114345
0.132369	0.1356	0.087305	0.0225558	0.0547573
0.0104632	0.107335	0.026795	0.0445747	0.995327
0.114565	0.177329	0.0404397	0.0524961	0.0199692
0.0650114	0.058233	0.128598	0.0781923	0.866018
0.00236329	0.0898069	0.125998	0.0756831	0.217249
0.191645	0.142286	0.0882982	0.011086	0.000344586
0.046684	0.0498752	0.0779857	0.0381368	0.299146
0.12753	0.106614	0.0561987	0.0462552	0.00262201
0.133623	0.0707686	0.0210923	0.0187279	0.617844
0.0767962	0.104868	0.00593162	0.0943235	0.00851301
0.0446617	0.0204648	0.111753	0.00550942	0.174331
0.103129	0.0337002	0.129622	0.064964	0.275243
0.0133082	0.0822122	0.0774268	0.0528066	0.523375
0.193427	0.118065	0.090675	0.00582024	0.0242344
0.169245	0.139137	0.173501	0.0788177	0.0565213
0.0255006	0.179533	0.072091	0.0721017	0.996555
0.157824	0.142221	0.143733	0.0367352	0.00544457
0.0838712	0.0175319	0.157146	0.0580611	0.118595
0.110301	0.0746645	0.152402	0.0908413	0.0029982
0.14974	0.00973895	0.0905039	0.0227476	0.0706796
0.16201	0.0648058	0.159911	0.0871773	0.0371902
0.0506148	0.130593	0.0656715	0.0439992	1
0.139958	0.0209202	0.103292	0.052431	0.236657
0.159096	0.197868	0.130568	0.0883947	0.0780953
0.193988	0.084916	0.0430208	0.0597783	0.00310833
0.196974	0.00163677	0.0621727	0.0732485	0.0508706
0.0297915	0.120098	0.160274	0.0350254	0.999915
0.0305384	0.000791325	0.140615	0.0992497	0.0439115
0.123639	0.0657941	0.0722335	0.0568126	0.999997
0.157242	0.132184	0.181342	0.0182261	0.000595412
0.0261843	0.00983924	0.167423	0.0566455	0.058386
0.199846	0.185213	0.0888572	0.0811042	0.0464443
0.0412218	0.0123348	0.163028	0.0210897	0.0567198
0.0549355	0.0658412	0.0427322	0.0707399	0.999972
0.061513	0.00128877	0.0573697	0.0443932	0.0877748
0.149463	0.073884	0.0398046	0.0978274	0.0721513
0.117767	0.169517	0.191951	0.0193363	0.117373
0.185964	0.0178143	0.0988486	0.0689341	0.256185
0.120193	0.0588156	0.0640268	0.0307901	0.0526947
0.183568	0.179609	0.0579425	0.0494772	0.0210001
0.0289795	0.123261	0.176102	0.0147488	0.502767
0.126039	0.098142	0.192823	0.0791275	0.121051
0.023214	0.142044	0.137888	0.0322503	0.999987
0.102444	0.102931	0.195342	0.0642326	0.000283047
0.195391	0.196827	0.0666252	0.00261051	0.0124196
0.0308408	0.012542	0.0727252	0.0335414	0.055434
0.139465	0.0960859	0.0664359	0.024774	0.297984
0.173733	0.176441	0.170832	0.0221839	0.0771959
0.125303	0.00923766	0.0873871	0.0575947	0.0561229
0.0139732	0.103849	0.131581	0.0329952	0.801901
0.191358	0.18195	0.190399	0.0209715	0.00146328
0.00916772	0.106899	0.100574	0.0763338	0.453773
0.119315	0.135979	0.0936346	0.0956447	0.059012
0.199606	0.161329	0.0808262	0.0250316	0.00325507
0.0398199	0.011299	0.174584	0.0451732	0.0644386
0.197752	0.0524741	0.156522	0.041998	0.951675
0.117159	0.0732363	0.186993	0.059892	0.172175
0.0698192	0.116405	0.111632	0.0547597	0.999576
0.0958562	0.0737581	0.159672	0.082819	0.00425376
0.0560956	0.189486	0.174061	0.0158981	0.6804
0.00314159	0.137987	0.0246653	0.0248489	0.362137
0.190493	0.0535073	0.181997	0.0793288	0.0104157
0.0539158	0.133528	0.0188484	0.0885747	0.000115136
0.143608	0.133378	0.00455606	0.0182964	0.0051505
0.0791709	0.0319446	0.152896	0.0896304	0.374228
0.0681516	0.0699395	0.0983205	0.0912053	0.999541
0.150695	0.0755663	0.181258	0.0694465	0.100257
0.133379	0.0302207	0.149298	0.0673107	0.304459
0.0608435	0.00436349	0.132964	0.0588006	0.0676477
0.14233	0.158164	0.122704	0.0482015	0.00616537
0.137533	0.093914	0.108895	0.029022	0.00215782
0.0222469	0.0801216	0.113201	0.0477557	0.767445
0.115068	0.0435381	0.0766915	0.0505692	0.766405
0.0224363	0.0646946	0.101501	0.00658751	0.00251206
0.0292001	0.050802	0.0277201	0.0114144	0.821052
0.0924388	0.168145	0.186443	0.0252229	0.00506449
0.0588156	0.0840627	0.164094	0.0869001	0.01992
0.136732	0.00857385	0.163559	0.0261881	0.0668374
0.00677671	0.120138	0.0142038	0.0223083	0.995728
0.169234	0.00379682	0.135018	0.0762757	0.0665488
0.0860462	0.0144037	0.0474448	0.097091	0.110638
0.0108964	0.0799753	0.136521	0.00934203	0.310953
0.08021	0.121317	0.0635755	0.096287	0.00374756
0.014519	0.192465	0.0970234	0.000163978	0.250166
0.00409629	0.172071	0.174823	0.0325931	0.793078
0.191791	0.106315	0.160549	0.0820993	0.11737
0.156122	0.162521	0.137732	0.0754591	0.0626556
0.164467	0.0279859	0.182044	0.0271607	0.192537
0.0422052	0.0472618	0.165173	0.0305175	0.333349
0.118945	0.00395312	0.0752938	0.00186388	0.081352
0.0233744	0.0691384	0.0771409	0.0885509	0.321116
0.106009	0.146305	0.194508	0.0345922	0.00314927
0.00152416	0.00219893	0.0730547	0.0761859	0.0503864
0.0114244	0.0683696	0.158532	0.0583834	0.519973
0.0494699	0.074026	0.184917	0.088373	0.801552
0.0646322	0.0681594	0.0964478	0.0390134	0.920255
0.00663692	0.10155	0.0662261	0.0707967	0.390328
0.0613579	0.0508849	0.15559	0.0137159	0.542644
0.0791902	0.187971	0.139513	0.00559686	0.192603
0.151274	0.0203959	0.0256105	0.0996595	0.197735
0.0969045	0.0345145	0.0196956	0.0509596	0.606909
0.129991	0.0102931	0.0432584	0.0220826	0.112347
0.114087	0.0932909	0.00960111	0.0970445	0.034608
0.151009	0.0747324	0.100542	0.0618932	0.0151898
0.100988	0.0202117	0.166892	0.0380137	0.236525
0.019729	0.14537	0.0270743	0.0703491	0.999999
0.0655648	0.169221	0.175583	0.0692997	0.00343178
0.0874764	0.10207	0.0169756	0.0698025	0.00137356
0.0102385	0.100601	0.113988	0.0277998	0.632666
0.0648482	0.00988668	0.138274	0.0109548	0.0598546
0.137427	0.18519	0.0429502	0.0993281	0.126908
0.161015	0.102504	0.0128631	0.0597454	0.0053721
0.177638	0.109319	0.0225257	0.0395574	0.0365871
0.134077	0.0843455	0.0509194	0.0178844	0.601597
0.144234	0.137134	0.179631	0.0824214	0.126456
0.0169664	0.166315	0.124625	0.00107097	0.212608
0.0669768	0.0194067	0.161196	0.099169	0.112861
0.074008	0.0437612	0.196342	0.0178913	0.21739
0.0318443	0.18866	0.123608	0.0740684	0.954673
0.156832	0.0521101	0.0768784	0.0378842	0.867011
0.0990418	0.0879481	0.190345	0.0309128	0.00325988
0.026965	0.0039424	0.0256038	0.0232715	0.0573329
0.149067	0.0756852	0.129319	0.0808535	0.0875611
0.0600199	0.118951	0.0033771	0.00182197	0.180889
0.153962	0.143589	0.16487	0.0308751	0.0733752
0.0827605	0.17682	0.0549296	0.0729013	0.0462319
0.0469059	0.0834988	0.0301858	0.0933795	0.999981
0.0246775	0.061774	0.115097	0.0959616	0.450649
0.173614	0.142171	0.01036	0.0967409	0.0513596
0.142185	0.0344484	0.188273	0.0369977	0.221707
0.0440449	0.16646	0.100937	0.0640247	0.986365
0.119922	0.0888035	0.115222	0.0870348	0.0314742
0.151793	0.0623521	0.0668949	0.013052	0.737314
0.106224	0.0266574	0.115599	0.0266214	0.176477
0.05621	0.0469541	0.11724	0.0450357	0.275705
0.0391164	0.00738421	0.16891	0.0562634	0.0572278
0.0916962	0.0672401	0.0107673	0.0689586	0.0642668
0.131377	0.0977372	0.046354	0.0978668	0.0270834
0.187762	0.0232159	0.18427	0.0236968	0.221372
0.183396	0.122018	0.00527746	0.0626761	0.0180677
0.0939816	0.110462	0.0440503	0.0527091	0.00194589
0.114943	0.12369	0.149049	0.0579717	0.00556175
0.109367	0.0298907	0.00949873	0.0168202	0.396746
0.140144	0.0411171	0.0872636	0.00843167	0.650502
0.19651	0.197556	0.0185859	0.076077	0.0547399
0.0876034	0.181617	0.0237024	0.00900197	0.00720195
0.0515791	0.0682053	0.0592368	0.0515848	0.998568
0.139629	0.0938607	0.0562161	0.0681799	0.0286279
0.189182	0.00130445	0.0830282	0.0869638	0.0534971
0.131053	0.104251	0.172426	0.0711157	0.066112
0.17829	0.0978505	0.15667	0.0758779	0.107778
0.193151	0.138301	0.0385524	0.090588	0.0528598
0.070798	0.101461	0.0174305	0.0771106	0.000665185
0.0181108	0.058107	0.112311	0.0343132	0.418639
0.107577	0.0158209	0.151946	0.0760305	0.119143
0.0383397	0.0495316	0.0850692	0.0398549	0.239942
0.117549	0.051061	0.0668272	0.0474098	0.973954
0.178201	0.12458	0.0602119	0.0831263	0.0941384
0.00204393	0.106128	0.157261	0.0879597	0.273276
0.0382538	0.0224087	0.00358881	0.0477514	0.219347
0.136287	0.105342	0.0449658	0.081827	0.0766589
0.105034	0.171585	0.18408	0.0545564	0.0633373
0.0631662	0.10994	0.178863	0.0493055	0.999999
0.198336	0.199447	0.0451724	0.0771512	0.0754244
0.0282967	0.127466	0.161463	0.026968	0.999918
0.12712	0.0917506	0.19843	0.00540924	0.129852
0.0148492	0.0554848	0.00858304	0.034739	0.337542
0.0149835	0.000660914	0.11281	0.00504164	0.0411667
0.152585	0.0350332	0.103035	0.0895797	0.552477
0.124295	0.133704	0.164258	0.0578538	0.0059081
0.161889	0.132408	0.0979739	0.010644	0.00157178
0.14454	0.165198	0.196269	0.00714603	0.00911784
0.061691	0.158166	0.0170165	0.079521	0.00716243
0.167061	0.112478	0.123451	0.0179625	0.0353115
0.131936	0.18178	0.00205282	0.0618904	0.00668657
0.0264039	0.0281054	0.0325646	0.061085	0.160295
0.0202237	0.0572986	0.0640361	0.0865177	0.239914
0.0341941	0.135177	0.00207793	0.0757513	0.0396218
0.0138664	0.099849	0.0319076	0.0659302	0.98066
0.0718355	0.0994299	0.0969992	0.0700565	0.308296
0.0332264	0.033958	0.00259972	0.0708318	0.448815
0.138152	0.0642349	0.0320438	0.0024832	0.0319906
0.08278	0.156682	0.0678859	0.0427369	0.0258131
0.155413	0.18108	0.136922	0.0439054	0.00995324
0.0861433	0.17151	0.000925211	0.0360047	1.53376e-05
0.108392	0.12101	0.156288	0.0137545	0.00750671
0.146892	0.09666	0.13636	0.0495715	0.0141286
0.166415	0.197526	0.144865	0.0972269	0.0803701
0.191763	0.0499613	0.121914	0.0661784	0.00338507
0.0209112	0.0188096	0.0817793	0.0926887	0.0464941
0.0970032	0.00293677	0.169993	0.0711242	0.0766095
0.0843998	0.128575	0.0623308	0.024175	0.996317
0.068497	0.0960152	0.152683	0.0632276	0.999999
0.102415	0.00684649	0.0915756	0.00166173	0.0703225
0.0466187	0.142204	0.118713	0.0242489	0.998844
0.105463	0.0288983	0.133606	0.0507443	0.271888
0.162899	0.105716	0.100696	0.0603988	0.00504756
0.0178891	0.130943	0.186328	0.0793402	0.981727
0.150681	0.0471671	0.0848231	0.0661038	0.998979
0.108736	0.124289	0.0287142	2.12162e-05	0.975133
0.091689	0.13003	0.0167114	0.0495107	0.146272
0.0162303	0.0609833	0.0485006	0.0567635	0.269832
0.0971384	0.0996767	0.026104	0.0397381	0.0913138
0.0894761	0.150724	0.0895796	0.0250334	0.215842
0.0557173	0.124817	0.0976127	0.0113026	0.178163
0.120874	0.0941334	0.153808	0.0689835	0.101122
0.0752369	0.0289452	0.103867	0.00310977	0.145134
0.0358341	0.0490927	0.0450967	0.0602015	0.267057
0.0755869	0.106125	0.141471	0.0331549	0.999559
0.128088	0.185307	0.128184	0.0732062	0.0847844
0.129302	0.177458	0.116772	0.0114345	0.0105141
0.0710557	0.00626256	0.184276	0.0469876	0.0361717
0.14549	0.0915558	0.104552	0.0993704	0.00945088
0.0152589	0.0914629	0.194034	0.0207242	0.642781
0.078233	0.184968	0.192668	0.0653978	0.0791788
0.111104	0.191269	0.158461	0.0223147	-3.20626e-05
0.0694884	0.125373	0.100194	0.0154267	0.848189
0.0725293	0.117478	0.0159018	0.00700335	0.0323929
0.0496413	0.144949	0.095446	0.00518562	0.167213
0.0879544	0.0460022	0.087233	0.0214694	0.391134
0.0218711	0.0664629	0.122492	0.00714208	0.00295459
0.00258728	0.155448	0.125059	0.0977283	0.463882
0.114415	0.0606084	0.134571	0.00566129	0.0607953
0.184442	0.0781234	0.0379815	0.00586735	0.177292
0.197926	0.167441	0.0734482	0.0719761	0.069451
0.0173706	0.194585	0.19717	0.0470829	0.999393
0.00548119	0.0231301	0.134046	0.0839429	0.0359785
0.0795795	0.0662326	0.0349971	0.0428537	0.999924
0.0747492	0.0389075	0.118602	0.0510314	0.22836
0.0409747	0.0172875	0.163989	0.0876601	0.053392
0.160428	0.189049	0.177403	0.0145638	0.00349274
0.0320275	0.0847927	0.194012	0.0552297	0.989711
0.146055	0.0595898	0.037558	0.063157	0.105705
0.00734819	0.0263788	0.0421069	0.0185067	0.171104
0.0981473	0.132721	0.00528544	0.00609236	0.00317231
0.0627636	0.0819409	0.0676235	0.0454543	0.999997
0.143415	0.138324	0.150644	0.0468586	0.0507656
0.182153	0.076161	0.100315	0.0848194	0.00399471
0.0231303	0.0305892	0.128601	0.0335119	0.100913
0.0903924	0.150179	0.145315	0.0818691	0.0898951
0.00967263	0.125622	0.192172	0.0766424	0.728939
0.165013	0.179294	0.0623891	0.087929	0.0556255
0.185791	0.162045	0.0494249	0.0376854	0.0188924
0.0215115	0.0950071	0.129796	0.0281774	0.829949
0.122191	0.166638	0.13173	0.0567497	0.00617891
0.164473	0.068091	0.19094	0.056277	0.00879482
0.0689466	0.100042	0.189857	0.0531304	0.999999
0.130475	0.0485984	0.18564	0.0243579	0.339865
0.1056	0.00975663	0.0367729	0.0329975	0.0950833
0.00917343	0.0330918	0.0336684	0.0576814	0.17222
0.0737941	0.0326684	0.081127	0.096288	0.300042
0.046365	0.0139895	0.198243	0.080995	0.060941
0.0944773	2.46129e-05	0.195161	0.0129327	0.0622931
0.160736	0.0969163	0.0732903	0.00209547	0.0225887
0.083018	0.127464	0.0266633	0.0865903	0.0552288
0.066346	0.173113	0.0706435	0.0645296	0.00309589
0.117819	0.185387	0.112372	0.0521649	0.0416119
0.0870746	0.0922365	0.175641	0.00749619	0.0546666
0.151377	0.0588197	0.00715907	0.00896401	0.0109471
0.00237027	0.040956	0.0610828	0.0706104	0.114281
0.135029	0.169485	0.156019	0.0814629	0.0571148
0.0894939	0.176076	0.000685647	0.082838	0.0211336
0.0178219	0.0550153	0.174413	0.0934334	0.339173
0.0282556	0.164237	0.146306	0.0698165	0.999889
0.0743044	0.113805	0.0744656	0.0695253	0.0136464
0.0698498	0.0758413	0.0740354	0.0109799	0.926167
0.159384	0.181413	0.133435	0.0563767	0.0675436
0.0675038	0.108212	0.119912	0.0265215	0.99883
0.0632575	0.108788	0.133834	0.0390009	0.999647
0.0242616	0.0175252	0.0436237	0.0830535	0.0437139
0.189939	0.188264	0.132307	0.0515028	0.0570477
0.0643706	0.17403	0.0114552	0.0602062	0.0149831
0.143306	0.0606515	0.119195	0.0989887	0.00165284
0.135895	0.106535	0.0970419	0.0108138	0.294037
0.17172	0.0631998	0.0851597	0.0601425	0.00513713
0.0514228	0.152331	0.0407839	0.0633297	0.905626
0.184089	0.147316	0.107633	0.070078	0.105088
0.133011	0.1441	0.146563	0.051436	0.0367318
0.150017	0.012479	0.0871615	0.0161171	0.104917
0.0463673	0.168373	0.162681	0.00851305	0.376987
0.0050701	0.063027	0.0406293	0.0270502	0.179388
0.111003	0.056194	0.0587513	0.0748654	0.000102086
0.158843	0.0239601	0.191427	0.0980023	0.178633
0.00994655	0.033458	0.101555	0.0053206	0.129275
0.0809783	0.0382731	0.158501	0.0798038	0.406095
0.0390622	0.181505	0.0700591	0.0161313	0.992571
0.192389	0.131506	0.0425333	0.0983054	0.09512
0.158299	0.116797	0.122256	0.078617	0.151428
0.183754	0.110359	0.0591521	0.0112768	0.00448834
0.159255	0.0340713	0.0341503	0.00744448	0.454056
0.165732	0.0250611	0.166802	0.049845	0.295133
0.0970674	0.0209707	0.0204685	0.00939683	0.309427
0.14096	0.0261553	0.138289	0.0512006	0.254196
0.171305	0.00749453	0.176309	0.0132114	0.0668838
0.083457	0.0548056	0.133086	0.0805274	0.918428
0.153081	0.0253488	0.142437	0.0742585	0.267285
0.104451	0.199295	0.0700086	0.00283788	0.152473
0.0872088	0.14294	0.0485144	0.0186126	0.881791
0.184077	0.0138768	0.0485176	0.0992242	0.215908
0.121731	0.132947	0.181024	0.0238636	0.102168
0.0938775	0.0878066	0.0620145	0.087602	0.0617791
0.199387	0.13042	0.0917236	0.0410274	0.00115856
0.0629855	0.155693	0.115861	0.0183647	0.999392
0.0475398	0.0351566	0.0281246	0.0709238	0.187729
0.0868946	0.160323	0.10704	0.021189	0.0988753
0.0645673	0.00892854	0.177852	0.0601924	0.0512132
0.194105	0.0813502	0.184817	0.0956619	0.0269158
0.144073	0.0157677	0.0907824	0.0736882	0.1957
0.0181932	0.0258583	0.119786	0.0430134	0.0535003
0.0618956	0.079106	0.0512016	0.0520239	0.999999
0.0121891	0.199146	0.0459739	0.0282678	0.999944
0.16526	0.0702248	0.0870167	0.0344108	0.558196
0.193883	0.0981275	0.1785	0.0881669	0.0643061
0.126596	0.0831456	0.117395	0.0299947	0.0149905
0.163808	0.166217	0.153478	0.0806865	0.1145
0.147484	0.0846881	0.0887732	0.0712011	0.0898245
0.0422911	0.172938	0.0973834	0.0343832	0.999999
0.184796	0.140075	0.0309034	0.0900061	0.0370757
0.171343	0.00736499	0.0711242	0.0738436	0.0378222
0.15539	0.0296848	0.0915032	0.0109247	0.328273
0.197181	0.0642117	0.196965	0.0299872	0.00162668
0.132561	0.178583	0.19431	0.0354361	0.00721977
0.0504149	0.104237	0.139218	0.0180081	0.999935
0.173843	0.037627	0.137449	0.0726448	0.645486
0.191111	0.172548	0.168829	0.040357	0.0154248
0.0900883	0.0943889	0.0459443	0.0176926	0.946483
0.0852516	0.073433	0.0760675	0.0628798	0.999999
0.0561363	0.174296	0.0156953	0.011321	0.0411576
0.0286066	0.114412	0.132783	0.0504123	0.999999
0.14826	0.15073	0.105762	0.0300499	0.00858138
0.0482254	0.156969	0.0578894	0.0218012	0.680301
0.190917	0.15463	0.132975	0.0352266	0.0136728
0.0195091	0.0123402	0.129364	0.0917263	0.0472755
0.0134977	0.0359979	0.0804333	0.0904193	0.136778
0.108249	0.0831036	0.0852601	0.049223	0.999924
0.179891	0.0688437	0.0796048	0.0706665	0.0401626
0.182557	0.121772	0.092323	0.0655104	0.121046
0.130323	0.199011	0.190597	0.0218617	0.000331786
0.129079	0.056921	0.0381161	0.0871862	0.0203075
0.0522157	0.0466115	0.0559449	0.0937221	0.318583
0.0316132	0.0310787	0.187769	0.0799117	0.178227
0.0188947	0.195175	0.101755	0.0995669	0.745958
0.0914498	0.0924711	0.0989155	0.033907	0.987119
0.157516	0.0742111	0.136079	0.0110897	0.179635
0.0977439	0.0645897	0.149395	0.0400035	0.946951
0.0774262	0.0647533	0.0345974	0.0437242	0.99989
0.0212353	0.198339	0.138205	0.0811507	0.838623
0.176981	0.125842	0.0140536	0.0351998	0.00442868
0.151333	0.108	0.0327468	0.0815041	0.133726
0.100046	0.0916199	0.149448	0.0968163	0.0766651
0.0220031	0.183208	0.0185051	0.048967	0.99998
0.0413422	0.0840215	0.189819	0.0817105	0.742411
0.00819773	0.0551376	0.16816	0.0972539	0.171131
0.108944	0.0983123	0.143352	0.0165847	0.99054
0.190904	0.101306	0.131335	0.0883585	0.0920263
0.151436	0.0705501	0.169598	0.0890932	0.0146821
0.027599	0.115103	0.045138	0.0441039	1
0.0648785	0.082053	0.135999	0.0668801	0.999966
0.0408198	0.133614	0.050451	0.0844884	0.303567
0.187649	0.118749	0.00157807	0.0830466	0.0419877
0.0322726	0.158902	0.0273506	0.0254993	0.999837
0.0599414	0.18323	0.151766	0.0685724	0.000389601
0.0750214	0.0506127	0.195117	0.0385868	0.369039
0.151848	0.158073	0.072166	0.0291939	0.0051515
0.150192	0.00478837	0.169343	0.0627869	0.0690599
0.0671086	0.154219	0.0413845	0.018159	0.947225
0.115119	0.0248583	0.112564	0.0134593	0.190365
0.0289405	0.119533	0.104142	0.0624042	0.999999
0.0901905	0.155452	0.149713	0.0328489	0.232389
0.0615845	0.112611	0.00576093	0.0512605	0.039428
0.140916	0.022171	0.177365	0.0277768	0.308295
0.138947	0.0327624	0.143512	0.0543573	0.246808
0.195103	0.0543731	0.199568	0.0762594	0.0120958
0.171735	0.0799732	0.0682712	0.0416461	0.930028
0.0304939	0.10417	0.157956	0.0318587	0.986993
0.0770414	0.0818609	0.0687266	0.0932873	0.0877522
0.101271	0.108369	0.00627499	0.000926716	0.278275
0.145882	0.179601	0.196055	0.00454311	0.0022253
0.103763	0.160579	0.170475	0.0951031	0.101214
0.0812413	0.128769	0.0277112	0.0547506	0.00276799
0.152029	0.188407	0.0579782	0.0157717	0.00858768
0.154809	0.117255	0.116211	0.0525125	0.075286
0.177103	0.0675774	0.110791	0.0590284	0.171021
0.051576	0.145813	0.0270611	0.00476995	0.4594
0.109466	0.0382517	0.0214079	0.0492687	0.889258
0.00782502	0.0647819	0.0297626	0.00347539	0.0856424
0.117349	0.106507	0.112701	0.0752874	0.0902499
0.16775	0.109091	0.154803	0.0426755	0.0322781
0.177973	0.138339	0.0241493	0.0443986	0.211111
0.104558	0.111836	0.198145	0.0886169	0.15316
0.0667715	0.127182	0.0217023	0.000254735	0.177882
0.0701068	0.10345	0.00132125	0.0827426	-1.42684e-08
0.0183269	0.153679	0.0546842	0.0855846	0.999992
0.113384	0.197025	0.0830142	0.0683778	0.0453155
0.162346	0.0364239	0.0398333	0.00818062	0.695119
0.0336718	0.102159	0.132597	0.0397735	0.999186
0.0165988	0.116953	0.01447	0.0108835	0.262353
0.0970655	0.1892	0.0157793	0.0625138	0.00986395
0.0596823	0.0768652	0.0492531	0.0131021	0.987707
0.0912401	0.160504	0.0134578	0.0333434	0.0043582
0.175089	0.112355	0.0431558	0.0828278	0.103893
0.0245111	0.141343	0.122561	0.0682391	0.999992
0.144496	0.109135	0.150563	0.00437267	0.0001938
0.172717	0.132401	0.0100952	0.042677	0.00536808
0.0951769	0.0781323	0.158461	0.0556813	0.999958
0.188425	0.136264	0.010136	0.0115238	0.00406705
0.185356	0.0587264	0.0309148	0.0575217	0.0347372
0.187967	0.110585	0.112719	0.0323141	0.0072675
0.0927992	0.194421	0.00724336	0.0720639	0.0121368
0.125485	0.166055	0.00234231	0.00555886	0.00231313
0.155806	0.197016	0.0644526	0.0736025	0.0962898
0.173521	0.175068	0.0214718	0.0775287	0.0597608
0.156185	0.154239	0.0201751	0.0403413	0.00174413
0.131235	0.119336	0.0391772	0.0255427	0.000830064
0.0852825	0.0498139	0.0461334	0.00788851	0.525703
0.0163584	0.0352996	0.0397414	0.022727	0.175461
0.0801301	0.0296685	0.189781	0.059463	0.258114
0.00179071	0.180669	0.0846507	0.0938665	0.273392
0.101932	0.114794	0.127141	0.0868581	0.0608118
0.191001	0.140213	0.122862	0.0727636	0.163966
0.067798	0.0882999	0.0398089	0.0982384	0.000185719
0.0921573	0.0280559	0.133948	0.0364857	0.262183
0.0636409	0.185429	0.066614	0.0729973	0.00599672
0.0234574	0.076828	0.0420215	0.068386	0.664816
0.00129079	0.0809136	0.142253	0.0573944	0.0210871
0.19604	0.0456413	0.10649	0.0466538	0.967182
0.167756	0.198928	0.126719	0.0197774	0.0102502
0.0466758	0.115239	0.00793109	0.00792246	0.0313082
0.108145	0.0939475	0.17672	0.0812659	0.0352587
0.114667	0.125304	0.0945382	0.0611585	0.00266024
0.02918	0.158103	0.0316482	0.0323245	0.999998
0.0717235	0.122325	0.139039	0.0257671	0.999872
0.011157	0.0464626	0.0937278	0.0919799	0.294502
0.0779489	0.093866	0.0911292	0.00597975	0.0611919
0.121423	0.0764153	0.15741	0.0536056	0.73593
0.0386491	0.178112	0.0620674	0.0734102	0.887882
0.00637179	0.155796	0.0313944	0.0154195	0.239435
0.0803176	0.0350532	0.101535	0.0291371	0.169415
0.1849	0.182661	0.0287877	0.00379318	0.00086021
0.101817	0.152205	0.0768375	0.0659616	0.0710255
0.113242	0.141539	0.0313171	0.0793891	0.0738358
0.0592616	0.0894876	0.00502788	0.0806962	0.0229936
0.0443949	0.0943934	0.135712	0.0536969	0.999999
0.150421	0.0505986	0.0508214	0.00117476	0.213834
0.171403	0.0448084	0.0916859	0.0137939	0.439451
0.0244418	0.113892	0.158	0.0283965	0.996747
0.00621986	0.0742269	0.185926	0.0166332	0.470356
0.101879	0.0702658	0.0840614	0.0221223	0.427958
0.101697	0.137159	0.137479	0.071001	0.0779776
0.106783	0.0443118	0.019522	0.0433339	0.952491
0.0148006	0.181993	0.108429	0.0776536	0.997924
0.125213	0.0284213	0.127151	0.0775239	0.263882
0.114877	0.055724	0.158274	0.0341195	0.677917
0.162849	0.148946	0.11375	0.0883897	0.138322
0.192539	0.192923	0.1588	0.0882724	0.0663116
0.0125289	0.15718	0.0279921	0.0306054	0.999998
0.0540114	0.0928629	0.04707	0.0830683	0.273555
0.154876	0.017425	0.178712	0.0945559	0.0171285
0.178384	0.181919	0.0339194	0.0451305	0.00745332
0.0426761	0.00953485	0.000131477	0.00479882	0.552293
0.0938306	0.160666	0.139348	0.0596225	0.001186
0.153587	0.0282564	0.121953	0.00380804	0.305952
0.0836093	0.0770245	0.150471	0.031837	0.915324
0.0791608	0.00170118	0.0899315	0.0825838	0.0608486
0.0557984	0.00159889	0.0496731	0.00713255	0.0572981
0.135555	0.123822	0.0180355	0.0922484	0.0634677
0.160198	0.0352073	0.00221233	0.0812612	0.999916
0.0621737	0.196467	0.165659	0.049144	0.00657581
0.0284645	0.0849527	0.141106	0.0917649	0.580842
0.18238	0.0454778	0.0216872	0.0698465	0.00315026
0.172825	0.11684	0.0342301	0.0376217	0.05812
0.0962238	0.059191	0.124225	0.0159431	0.656665
0.132735	0.168381	0.0974149	0.0135279	0.00494554
0.06345	0.0422286	0.079922	0.0542317	0.236841
0.151006	0.0266292	0.0319372	0.0699137	0.249755
0.046966	0.0826949	0.194589	0.013687	0.826492
0.193041	0.120814	0.0255274	0.00571344	0.00825407
0.0528722	0.0229278	0.139817	0.00841539	0.246981
0.18665	0.176993	0.0768398	0.0502588	0.0555176
0.116652	0.0678772	0.0267771	0.036341	0.790433
0.194951	0.0074511	0.161895	0.0301485	0.0612578
0.0805715	0.0981686	0.115051	0.032474	0.977993
0.188295	0.141643	0.0721941	0.0582767	0.0364583
0.14825	0.19312	0.152371	0.0276252	0.00202355
0.0762322	0.0265131	0.0236701	0.0574519	0.168481
0.0871885	0.133647	0.182873	0.0233279	0.86078
0.0392158	0.0837517	0.0453367	0.0257331	0.998246
0.0409994	0.0824031	0.0573517	0.0503425	0.999997
0.0858232	0.184929	0.184151	0.0995937	0.0800036
0.131728	0.163948	0.192544	0.0385215	0.0321047
0.199327	0.0171502	0.0790889	0.0428389	0.179553
0.145724	0.193724	0.181209	0.0505776	0.0659559
0.114293	0.0822731	0.170675	0.00490734	0.0886234
0.172999	0.122785	0.0777746	0.0246365	0.0123348
0.0268925	0.100452	0.126195	0.0190719	0.972075
0.13246	0.151591	0.111889	0.0545167	0.0627229
0.19327	0.0651098	0.112044	0.0669831	0.04976
0.187618	0.147545	0.176368	0.027862	0.00164178
0.14899	0.177119	0.0956941	0.00632413	0.0137444
0.154161	0.187406	0.127517	0.0706743	0.0838034
0.113002	0.0656157	0.0208056	0.0548318	0.988406
0.161319	0.13962	0.0347171	0.068983	0.0625839
0.0598345	0.0844092	0.138834	0.0471816	0.999996
0.0109169	0.126118	0.0603617	0.0911579	0.726019
0.0783481	0.0892917	0.0616819	0.0911773	0.0521088
0.14801	0.0261534	0.141837	0.000944331	0.105875
0.176096	0.134731	0.178368	0.0752712	0.121868
0.00429245	0.191272	0.0393492	0.056301	0.999988
0.174455	0.117514	0.00562418	0.0599946	0.00447228
[truncated: 3,939 more rows]

## Sheet: Figure 5a
Structural Similarity
Video Frame	Low Recurrence (Before Smoothing)	Optimal Recurrence (Before Smoothing)	High Recurrence (Before Smoothing)
1	0.99438	1	1
2	0.00551576	1	1
3	2.82794e-05	1	1
4	6.10446e-05	1	1
5	-3.91469e-05	1	1
6	1.62439e-05	1	1
7	6.29335e-07	1	1
8	7.80235e-07	1	0.999999
9	2.00467e-08	1	1
10	1.79281e-07	1	1
11	-9.99827e-07	1	1
12	-1.40163e-07	1	1
13	8.1437e-07	1	1
14	-3.11491e-07	1	1
15	2.05609e-07	1	1
16	-3.49327e-07	1	1
17	-1.7088e-07	1	0.999998
18	-1.79426e-07	1	0.999998
19	-4.42074e-08	1	0.999996
20	2.51382e-07	1	0.999994
21	9.03263e-08	1	0.999986
22	-4.43563e-08	1	0.999969
23	-5.41961e-08	0.999999	0.999906
24	-1.34776e-08	1	0.999889
25	4.15023e-08	1	0.9998
26	-6.84226e-09	1	0.999736
27	1.75906e-08	1	0.999162
28	-4.49813e-08	1	0.998807
29	9.95996e-08	1	0.997959
30	-5.74614e-08	1	0.996929
31	2.27113e-08	1	0.995932
32	-4.75197e-08	1	0.994834
33	1.81869e-08	0.999999	0.988632
34	-6.23939e-08	1	0.980303
35	-4.0498e-08	1	0.969418
36	3.2633e-08	1	0.952928
37	-2.51187e-09	1	0.922988
38	1.88938e-08	1	0.884965
39	9.58523e-09	1	0.826113
40	-1.02943e-07	1	0.732909
41	-7.84844e-08	1	0.642886
42	-2.087e-08	1	0.511107
43	2.41246e-08	1	0.35112
44	-5.55096e-08	1	0.212491
45	-1.47411e-07	1	0.154113
46	-2.50546e-09	1	0.101085
47	-5.56118e-08	1	0.0868715
48	1.54603e-08	1	0.125914
49	1.18827e-08	1	0.14159
50	3.1131e-08	1	0.125155
51	-3.75882e-08	1	0.0829591
52	3.42408e-08	1	0.057727
53	-8.95382e-08	1	0.0247519
54	-1.96652e-08	1	-0.00352598
55	-1.42525e-08	1	-0.00968155
56	5.62705e-08	1	0.00711702
57	-4.40167e-08	1	0.011631
58	1.09792e-09	0.999999	0.00768054
59	5.12715e-08	1	-0.000177341
60	1.41873e-07	0.999999	-0.00171314
61	-4.38231e-08	0.999999	-0.000128492
62	-9.99877e-10	1	0.00587434
63	5.32126e-08	1	0.00631975
64	4.79261e-08	1	0.0163014
65	4.82913e-08	1	0.00177283
66	5.54134e-08	1	0.00244687
67	9.13296e-08	1	0.00880873
68	3.82485e-08	1	0.00714344
69	4.11629e-08	0.999999	-0.00507093
70	-9.46678e-08	0.999999	0.0104666
71	1.19728e-07	0.999999	0.00531858
72	-4.11066e-08	0.999999	0.00100952
73	-3.90283e-09	1	0.00420273
74	1.4039e-07	0.999999	0.00926697
75	-2.81846e-09	1	-0.00540543
76	1.13827e-08	0.999999	0.00577284
77	4.4574e-08	0.999999	0.00451293
78	-4.78016e-08	1	-0.00418043
79	7.70952e-09	1	-0.00200989
80	8.05895e-08	0.999999	0.00928695
81	-6.56251e-08	0.999999	0.000250105
82	3.46428e-08	0.999999	-0.00681523
83	-2.32532e-08	1	-0.00704807
84	7.02152e-08	1	-0.0128061
85	-7.50791e-08	1	-0.0142982
86	1.83341e-08	1	-0.00923257
87	6.46221e-08	1	-0.00308545
88	4.00774e-08	1	-0.0040817
89	-6.93462e-08	1	-0.00931034
90	-4.55569e-08	1	-0.00374476
91	6.08998e-12	1	-0.00338138
92	1.26415e-07	0.999999	0.00612499
93	-1.70698e-07	1	0.00388796
94	-1.00318e-07	1	0.00611129
95	-4.77227e-08	1	0.00973201
96	1.56924e-07	0.999999	0.00506302
97	-2.84812e-08	1	-0.00580874
98	-2.57797e-08	0.999998	-0.0125251
99	-5.05899e-08	0.999998	-0.0162306
100	-4.6866e-08	0.999999	-0.0112063
101	1.58843e-08	1	-0.0185372
102	-3.21982e-08	1	-0.00820815
103	8.89837e-08	0.999999	-0.00753005
104	1.56101e-08	0.999999	0.00371455
105	7.3013e-08	1	0.000868599
106	-1.20639e-07	1	0.00411915
107	1.68932e-08	1	0.0164774
108	-1.32362e-07	0.999999	0.016923
109	-3.28505e-08	0.999995	-0.00929799
110	-3.82189e-08	0.999993	-0.017447
111	-9.48623e-09	0.999995	-0.017933
112	2.04884e-08	0.999993	-0.00704308
113	-1.17068e-07	0.999987	-0.00556499
114	-1.87083e-08	0.999986	-0.00689139
115	1.02397e-08	0.999986	-0.00532995
116	5.57293e-08	0.999989	-0.00637557
117	6.59767e-08	0.999991	-0.0108253
118	3.05428e-08	0.999992	-0.00686054
119	7.60293e-08	0.999991	-0.00902779
120	1.15476e-07	0.999989	-0.00791875
121	-7.17852e-08	0.999991	0.00491234
122	8.30283e-08	0.999987	-0.00973373
123	-2.84867e-08	0.999988	-0.00825294
124	6.34203e-08	0.999984	-0.00404528
125	1.03112e-09	0.999971	0.00537317
126	-1.14058e-07	0.999984	-0.00517864
127	-1.36938e-07	0.999988	-0.0259243
128	1.71228e-07	0.99999	-0.0194448
129	1.46218e-07	0.999991	-0.00874151
130	1.43063e-07	0.999986	-0.00569013
131	8.75085e-10	0.999991	-0.0162108
132	7.67802e-08	0.999988	-0.0111403
133	8.26847e-08	0.999993	-0.00805768
134	2.96684e-08	0.99998	-0.00396083
135	-8.04935e-08	0.999986	0.00117403
136	4.14886e-10	0.999985	0.0117255
137	-7.01985e-08	0.999992	0.000686063
138	-9.24899e-10	0.999993	-0.00834585
139	3.00094e-08	0.999996	-0.00504133
140	8.84907e-08	0.999993	-0.0108612
141	1.21296e-07	0.999995	-0.0108777
142	4.00002e-08	0.99999	0.00543848
143	3.8898e-08	0.999986	-0.0101006
144	-9.18845e-08	0.999994	-0.0201618
145	3.0796e-08	0.999995	-0.00995244
146	-7.62914e-08	0.999994	0.0055491
147	4.61676e-08	0.999995	-0.0109224
148	-4.62093e-08	0.999994	-0.010907
149	-1.67533e-08	0.999996	-0.00558783
150	-5.52235e-08	0.999994	-0.00929153
151	3.3321e-09	0.999991	0.0016366
152	-8.35581e-08	0.99999	0.0116265
153	-6.15041e-08	0.999989	0.00393597
154	-9.68221e-08	0.99998	-0.00277657
155	-3.04167e-08	0.999988	-0.010429
156	-8.64963e-08	0.999973	-0.0117434
157	-2.30985e-08	0.999966	-0.0166761
158	-1.79917e-08	0.999965	-0.00504581
159	-4.13971e-08	0.999974	-0.00701508
160	-8.79741e-08	0.999979	-0.015418
161	-8.73017e-08	0.999971	-0.025172
162	2.03433e-08	0.999974	-0.0045511
163	5.30046e-08	0.999968	0.00491543
164	-9.39217e-08	0.999981	0.0083411
165	-1.47406e-07	0.999983	0.0107804
166	2.53151e-07	0.999985	0.00271242
167	-5.00739e-08	0.999972	0.00705105
168	1.09437e-07	0.999955	-0.00749455
169	-1.51574e-08	0.999959	-0.0110377
170	4.08137e-08	0.999945	-0.0101016
171	6.35796e-08	0.999895	-0.0170128
172	3.6245e-08	0.999952	-0.0150617
173	-1.90223e-08	0.999924	-0.0110294
174	-1.39368e-08	0.99994	-0.00605311
175	-1.30508e-07	0.999938	0.00581449
176	-2.38364e-08	0.999921	0.00365462
177	3.76013e-08	0.999903	-0.00218219
178	4.9009e-08	0.999893	-0.00652676
179	-4.51288e-08	0.999839	-0.00577745
180	7.17045e-08	0.999852	0.0156317
181	-2.8455e-08	0.999891	0.000314423
182	8.11484e-08	0.999757	-0.00562473
183	-5.33975e-08	0.99986	-0.0112273
184	-7.45842e-09	0.999824	-0.00317924
185	-1.85259e-07	0.999829	-0.0182735
186	-6.29142e-08	0.999851	-0.0210934
187	-1.62726e-08	0.999737	-0.014623
188	-1.64442e-07	0.999756	-0.00317526
189	-9.6716e-08	0.999535	-0.0171586
190	-1.2111e-07	0.999329	-0.0204722
191	6.05102e-08	0.999726	0.00614043
192	4.69547e-09	0.999649	0.0137212
193	-4.59372e-08	0.999759	0.00770456
194	-3.96024e-08	0.999747	0.0108375
195	-3.64686e-08	0.999674	0.0136171
196	1.14132e-07	0.999542	-0.00561902
197	-3.36995e-08	0.999277	-0.0100914
198	2.97068e-08	0.998955	-0.00490759
199	9.2072e-08	0.998977	-0.0160127
200	4.81565e-08	0.998742	-0.0122616
201	7.07636e-08	0.999126	-0.00229786
202	4.73942e-08	0.998881	-0.0106988
203	1.1294e-07	0.998757	-0.013719
204	2.99783e-08	0.999394	-0.00470847
205	8.52134e-08	0.999326	0.000791912
206	1.22428e-07	0.999327	4.04281e-05
207	5.36346e-08	0.999125	0.0126192
208	1.35449e-07	0.999275	0.0137339
209	-5.10185e-08	0.999383	0.0146081
210	1.14211e-08	0.998835	0.00144581
211	-6.26745e-08	0.99838	0.00141888
212	4.92167e-08	0.998338	0.00654523
213	8.71581e-08	0.998266	-0.0101143
214	-5.30397e-08	0.997891	0.0062383
215	6.15118e-08	0.996503	0.0152691
216	-4.30193e-08	0.997394	0.00876068
217	1.35577e-07	0.996524	0.015303
218	-4.7345e-09	0.997297	0.00640094
219	6.00105e-08	0.997738	-0.0094594
220	1.31352e-07	0.998242	0.00656913
221	1.53592e-07	0.997614	0.000715393
222	7.0668e-09	0.998612	0.00182801
223	7.98496e-08	0.998279	0.015131
224	-9.35903e-08	0.996323	0.0134638
225	1.59071e-08	0.996091	0.0130645
226	-3.53795e-08	0.996024	0.000968644
227	2.83592e-09	0.996359	-0.00122417
228	3.95782e-08	0.997203	-0.00524719
229	-4.50762e-09	0.995541	-0.0113205
230	9.02433e-08	0.993484	-0.00634875
231	-6.70235e-08	0.992141	0.00155366
232	-4.9592e-09	0.992087	-0.0122497
233	1.17272e-07	0.994134	-0.0129758
234	1.23109e-07	0.994945	-0.00188754
235	4.88983e-08	0.994456	-0.0118034
236	1.53717e-07	0.995659	-0.00707001
237	1.10042e-08	0.995089	0.0117257
238	3.49905e-08	0.99295	0.0076509
239	2.9033e-08	0.989441	0.00359218
240	7.8602e-08	0.988033	0.0151063
241	-7.65924e-08	0.986321	0.0117165
242	-5.42876e-08	0.981482	-0.0155119
243	6.34654e-08	0.976989	-0.0114721
244	3.55889e-08	0.976919	-0.000191905
245	6.44621e-08	0.977108	-0.0100513
246	9.06808e-10	0.973996	-0.0208589
247	7.61524e-08	0.976747	-0.017024
248	8.29102e-08	0.971662	-0.00509492
249	-8.13386e-08	0.973458	-0.00971145
250	3.10434e-08	0.965669	-0.00565197
251	-2.89482e-08	0.966683	-0.00450571
252	-2.94328e-08	0.964906	0.0103282
253	-6.34923e-08	0.957044	0.00396568
254	1.29231e-08	0.941448	0.000108678
255	3.84259e-09	0.914536	0.001756
256	1.0031e-07	0.888634	0.00795501
257	-1.03671e-07	0.868262	0.00978163
258	-5.09989e-08	0.860252	-0.00448962
259	4.29951e-08	0.858305	-0.0153579
260	-2.07723e-09	0.864012	-0.0207812
261	7.9956e-08	0.875899	-0.0194401
262	-8.18926e-08	0.888694	-0.00516406
263	1.07972e-07	0.879103	-0.00910006
264	7.90413e-08	0.886314	-0.00611381
265	5.43033e-08	0.864357	0.00134605
266	-3.86205e-08	0.850297	0.0108679
267	1.41674e-08	0.809434	0.0244863
268	3.27961e-08	0.822807	0.0164451
269	2.68204e-08	0.816544	0.00158744
270	-6.99952e-08	0.807754	-0.00816762
271	1.67511e-08	0.799209	-0.020974
272	2.64781e-08	0.806621	-0.0135683
273	-1.00903e-07	0.842142	-0.00581462
274	-8.41622e-09	0.828881	0.00162553
275	2.28165e-08	0.853673	-0.0121273
276	6.98136e-08	0.853754	-0.0110647
277	7.83875e-08	0.856965	-0.00855272
278	1.25601e-07	0.866568	0.00775622
279	1.7006e-08	0.849983	0.0168039
280	2.2155e-08	0.86414	0.00981026
281	-7.19094e-08	0.84634	0.00598153
282	1.62565e-08	0.796009	-0.00927833
283	-3.49545e-08	0.790388	-0.00689158
284	4.75632e-08	0.746177	0.000665016
285	-4.04599e-08	0.73397	0.00297423
286	6.11575e-08	0.753917	0.00724606
287	-7.03188e-08	0.811291	-0.00713342
288	-1.10387e-08	0.810123	-0.0206519

## Sheet: Figure 5b
Total Structural Similarity
Recurrence-to-Input Ratio	Before Smoothing
0.0582538	0.0567024
0.0674091	0.0628456
0.0750034	0.0662351
0.149421	0.106869
0.155133	0.104653
0.164187	0.114836
0.184345	0.110059
0.227556	0.138521
0.239887	0.132648
0.315271	0.159456
0.335091	0.168053
0.387133	0.193147
0.407529	0.204016
0.477632	0.241373
0.497985	0.267316
0.568332	0.322633
0.58258	0.329532
0.646268	0.430458
0.655934	0.452097
0.664043	0.547647
0.679351	0.501143
0.70178	0.554822
0.730192	0.484697
0.760367	0.593331
0.767529	0.536139
0.854592	0.535945
0.874117	0.664335
0.938541	0.600738
1.01087	0.649134
1.01175	0.603812
1.02351	0.722925
1.0336	0.668345
1.21672	0.798236
1.21925	0.728577
1.23676	0.744553
1.27087	0.853462
1.3265	0.933953
1.33075	0.948597
1.38897	0.987481
1.39162	0.974128
1.45505	0.994073
1.45913	0.999746
1.5183	0.999951
1.57918	0.999749
1.58718	0.999843
1.59592	0.999838
1.61582	0.999808
1.70904	0.999987
1.73345	0.999859
1.74991	0.999992
1.79502	1
1.81914	0.999972
1.8326	0.999996
1.90817	1
1.91749	1
1.93997	0.999999
1.9681	1
2.00547	1
2.01643	1
2.01733	1
2.02753	0.999999
2.03458	1
2.03554	1
2.03796	1
2.06415	1
2.07598	1
2.14642	1
2.16368	1
2.2412	1
2.26522	1
2.3778	1
2.41683	0.999999
2.42227	0.999999
2.44085	1
2.54358	0.999999
2.56469	0.999998
2.56587	0.999999
2.60915	1
2.61067	1
2.61443	0.999999
2.64369	1
2.70788	0.999982
2.75879	0.999996
2.76225	0.999999
2.76315	1
2.77598	0.999995
2.81932	1
2.83397	0.999999
2.86398	1
2.87132	0.999998
2.8978	0.999997
2.90361	0.999998
2.91383	0.999999
2.94767	0.999999
3.00566	0.999996
3.01878	1
3.04415	0.999999
3.05624	1
3.08742	1
3.09353	0.999997
3.12617	0.999999
3.14789	0.99999
3.17619	0.999999
3.17699	1
3.21793	0.999999
3.28049	0.999999
3.29416	0.999999
3.33774	0.999999
3.3484	0.999998
3.41882	0.999981
3.46391	0.999983
3.46427	0.999998
3.5116	0.999998
3.51551	0.999999
3.52499	0.999999
3.53038	0.999996
3.55651	0.999973
3.59797	0.999997
3.6373	0.999997
3.64531	0.999983
3.67173	0.999995
3.68493	0.999997
3.76937	0.999999
3.77615	0.999974
3.8098	0.999994
3.81878	0.999998
3.8681	0.999921
3.92377	0.999907
3.95192	0.999979
4.01008	0.999963
4.02831	0.999988
4.02974	0.999885
4.07967	0.999857
4.14351	0.999941
4.16371	0.999992
4.17443	0.999966
4.18118	0.99992
4.2108	0.999934
4.32226	0.999859
4.41328	0.999962
4.45644	0.999999
4.45759	0.999801
4.46163	0.999997
4.46838	0.999958
4.46862	0.999947
4.486	0.999033
4.49545	0.999766
4.50393	0.999986
4.52442	0.999964
4.53895	0.999967
4.58593	0.999784
4.59426	0.999971
4.59612	0.99945
4.61151	0.999947
4.6522	0.99999
4.74292	0.999874
4.75285	0.99995
4.8034	0.999998
4.83206	0.999906
4.83638	0.999999
4.86103	0.999348
4.89939	0.999976
4.94149	0.999989
4.97153	0.99983
4.99559	0.999944
5.01267	0.999982
5.12218	0.999685
5.13091	0.999394
5.17631	0.999947
5.18964	0.998742
5.27547	0.999951
5.40728	0.999517
5.43184	0.999994
5.43347	0.999968
5.46279	0.999952
5.54062	0.999806
5.5661	0.999963
5.58482	0.999905
5.6364	0.999842
5.63972	0.999838
5.65407	0.999877
5.67471	0.999192
5.67995	0.999999
5.70657	0.99997
5.72252	0.99964
5.77445	0.999994
5.78799	0.999318
5.79904	0.999905
5.87689	0.999903
5.9268	0.999975
5.97266	0.999992
5.98963	0.999992
6.03283	0.999901
6.06769	0.999131
6.08965	0.997685
6.09695	0.995019
6.17699	0.999622
6.18112	0.995055
6.18496	0.99967
6.18758	0.999983
6.22588	0.998123
6.24242	0.999565
6.30962	0.996625
6.3153	0.999426
6.37538	0.999915
6.437	0.996202
6.48849	0.992159
6.50996	0.999715
6.61191	0.998623
6.63241	0.996863
6.64126	0.993893
6.67098	0.999691
6.72769	0.995642
6.73596	0.999357
6.74836	0.996406
6.77092	0.997196
6.77488	0.99025
6.77732	0.99418
6.84088	0.987743
6.90665	0.972944
6.91292	0.987892
6.92646	0.957772
6.93046	0.9577
6.95379	0.995147
6.99651	0.998232
7.0661	0.992836
7.09122	0.996987
7.13673	0.999777
7.17422	0.961986
7.2436	0.984225
7.30794	0.958314
7.31063	0.997815
7.41163	0.96732
7.42439	0.988226
7.44724	0.999662
7.50411	0.963257
7.50592	0.999721
7.53313	0.996613
7.53851	0.995589
7.57833	0.960445
7.61566	0.990789
7.65205	0.992506
7.67708	0.99246
7.71399	0.999811
7.72601	0.960669
7.76841	0.999603
7.77681	0.981516
7.78638	0.995101
7.79312	0.993997
7.87524	0.999453
7.89211	0.997714
7.89966	0.954888
7.92079	0.993012
7.93358	0.960163
7.97068	0.990964
8.00486	0.990068
8.01666	0.985118
8.02231	0.990348
8.08459	0.973847
8.15156	0.978276
8.15561	0.96555
8.16224	0.989323
8.16345	0.920802
8.24801	0.991054
8.24882	0.98104
8.25702	0.961836
8.25926	0.997102
8.28039	0.957792
8.29846	0.936809
8.30606	0.989266
8.32778	0.994127
8.36859	0.986484
8.45835	0.994047
8.47181	0.983166
8.57065	0.970811
8.60076	0.994795
8.65584	0.98772
8.70029	0.985446
8.70642	0.963571
8.7129	0.986761
8.7688	0.931037
8.78013	0.95585
8.80477	0.999406
8.85934	0.992815
8.86025	0.998024
8.86538	0.96578
8.88625	0.955754
8.8955	0.934795
8.93786	0.998855
9.00647	0.992008
9.01142	0.994275
9.0834	0.999743
9.10048	0.971685
9.10415	0.99975
9.15032	0.983874
9.16221	0.988606
9.19256	0.984294
9.20967	0.953545
9.28012	0.985238
9.29844	0.990792
9.32127	0.999471
9.34467	0.964942
9.39065	0.995621
9.39511	0.986619
9.43897	0.992412
9.45417	0.990855
9.48553	0.983522
9.49607	0.97334
9.50304	0.993634
9.54749	0.997037
9.55415	0.996651
9.58366	0.998196
9.58875	0.975783
9.64383	0.996962
9.66939	0.943082
9.67044	0.998568
9.67727	0.999599
9.69235	0.995432
9.75286	0.994956
9.83414	0.998744
9.8849	0.998065
9.89604	0.996138
9.911	0.999688
9.92724	0.998098
9.93407	0.999831
9.96564	0.998684
9.98026	0.999999
9.98146	0.99811
9.99371	0.998103
10.0097	0.996985
10.035	0.999799
10.0479	0.9919
10.0567	0.999545
10.2391	0.999803
10.2633	0.999851
10.274	0.999879
10.302	0.999983
10.4096	0.999995
10.4577	0.998456
10.4718	0.99965
10.4722	0.998124
10.4735	0.999711
10.476	0.999938
10.5125	0.999559
10.52	0.999028
10.6858	0.996985
10.7663	0.998872
10.8419	0.999918
10.8553	0.999832
10.8785	0.999649
10.9354	0.99912
10.9897	0.999314
11.0161	0.999874
11.0249	0.99973
11.0673	0.999275
11.068	0.999642
11.1339	0.999656
11.1414	0.999897
11.156	0.999918
11.1847	0.999897
11.2111	0.999785
11.2126	0.999923
11.2273	0.999782
11.2497	0.999818
11.2566	0.999915
11.2679	0.999623
11.3696	0.999748
11.4578	0.999052
11.4741	0.999383
11.5052	0.99882
11.5092	0.998252
11.5294	0.998731
11.5323	0.998314
11.5536	0.998898
11.5758	0.999099
11.6004	0.998261
11.6135	0.99917
11.6195	0.998831
11.6478	0.998983
11.696	0.998989
11.6993	0.998063
11.7413	0.998016
11.7746	0.99148
11.805	0.993233
11.8186	0.989829
11.8679	0.841711
11.8945	0.536697
11.915	0.736416
11.9461	0.556197
11.9528	0.575938
11.9755	0.500963
12.0026	0.467089
12.0128	0.392425
12.0299	0.357181
12.1241	0.219073
12.1405	0.19373
12.1649	0.214626
12.2388	0.13812
12.2853	0.106188
12.314	0.0968577
12.4477	0.0375561
12.4617	0.0324639
12.4916	0.0327178
12.498	0.0305815
12.5167	0.0243233
12.5628	0.0186855
12.6076	0.0143189
12.6114	0.0142596
12.6229	0.0129001
12.6609	0.0107273
12.6753	0.00945008
12.6849	0.00930211
12.7329	0.0077579
12.7629	0.00642863
12.7662	0.00625539
12.7743	0.00665906
12.7781	0.00597435
12.7818	0.005903
12.7819	0.00580451
12.8383	0.00570706
12.8432	0.00578663
12.8607	0.00519952
12.8945	0.00569795
12.8951	0.00576501
12.9435	0.0078428
12.9567	0.00847256
12.9892	0.0103824
12.9931	0.010839
13.0134	0.012874
13.0268	0.013799
13.0344	0.0144297
13.0534	0.0158031
13.0675	0.0171624
13.0698	0.0174383
13.1141	0.0214218
13.1229	0.0220017
13.1235	0.0220167
13.1437	0.0244996
13.1469	0.0248625
13.1623	0.0275265
13.1904	0.030808
13.3075	0.0343166
13.4076	0.0426241
13.4182	0.0432145
13.4199	0.0433044
13.447	0.0453388
13.4633	0.0471016
13.4682	0.0476922
13.4746	0.0485954
13.4913	0.0506809
13.4978	0.051454
13.5114	0.0528445
13.5293	0.0543298
13.5373	0.0549616
13.5574	0.0566506
13.6008	0.0601681
13.6167	0.061417
13.6215	0.0617786
13.6475	0.0634666
13.6876	0.06529
13.7017	0.065753
13.743	0.0668723
13.7451	0.0669162
13.7609	0.0673254
13.7648	0.0674223
13.7854	0.0679042
13.8065	0.0683685
13.8167	0.0686287
13.8449	0.0692709
13.8501	0.0693854
13.8575	0.0695643
13.8708	0.0699103
13.8836	0.0702688
14.0125	0.0760312
14.0169	0.0763779
14.0221	0.0767915
14.0555	0.0800956
14.1339	0.0925644
14.1393	0.0936626
14.1665	0.0995469
14.2846	0.126434
14.339	0.133017
14.3426	0.133264
14.4006	0.134647
14.4051	0.13459
14.4063	0.134568
14.4216	0.134238
14.4731	0.132472
14.5161	0.132884
14.5646	0.137223
14.5681	0.137633
14.5725	0.138142
14.5799	0.138942
14.6035	0.140824
14.6157	0.141208
14.6163	0.141226
14.65	0.141199
14.6557	0.141201
14.6782	0.141595
14.682	0.141729
14.7026	0.142766
14.7397	0.145344
14.8951	0.166761
14.9209	0.172038
14.9295	0.173825
15.0179	0.189124
15.0391	0.191303
15.1284	0.195108
15.1574	0.194999
15.2933	0.191217
15.478	0.194262
15.5669	0.19097
15.5881	0.19088
15.6193	0.191456
15.6591	0.193483
15.6774	0.194866
15.694	0.196346
15.8151	0.21211
15.8172	0.212458
15.8401	0.21607
15.8984	0.225604
15.9173	0.228626
15.9346	0.231232
16.0872	0.242916
16.2192	0.243672
16.2675	0.244098
16.3018	0.244276
16.3405	0.244197
16.5176	0.228391
16.5726	0.206478
16.5891	0.200212
16.6634	0.176113
16.6794	0.171927
16.8059	0.156228
16.8174	0.156333
16.921	0.162313
16.9415	0.163486
16.9618	0.164506
16.9638	0.164614
16.9719	0.164995
17.0774	0.168294
17.1517	0.167754
17.1559	0.167691
17.2276	0.166334
17.27	0.165541
17.3252	0.16457
17.3578	0.164077
17.3649	0.163952
17.3831	0.163724
17.4104	0.163441
17.4163	0.163374
17.4422	0.163191
17.4936	0.162936
17.4943	0.162932
17.5514	0.162647
17.5894	0.16234
17.6013	0.162144
17.604	0.162099
17.6358	0.161376
17.676	0.159731
17.6836	0.159304
17.7304	0.156096
17.7407	0.155301
17.7816	0.152332
17.8	0.151289
17.8046	0.15109
17.8394	0.150335
17.9194	0.156369
17.9427	0.159806
18.1359	0.155199
18.2219	0.155548
18.2248	0.155596
18.2476	0.156237
18.3242	0.159002
18.4099	0.160509
18.4151	0.160461
18.4957	0.157478
18.504	0.157054
18.5603	0.154087
18.5846	0.15273
18.6339	0.149777
18.667	0.147674
18.7007	0.145528
18.9059	0.138331
19.0789	0.126592
19.0923	0.129997
19.1491	0.134506
19.1733	0.124143
19.222	0.127468
19.248	0.130795
19.2514	0.131493
19.2528	0.131775
19.2635	0.133249
19.2679	0.133615
19.3185	0.135366
19.3759	0.136143
19.4826	0.136287
19.5612	0.134229
19.59	0.135032
19.8272	0.134532
19.9019	0.130225
19.9976	0.132412
20.0572	0.132534
20.0937	0.132289
20.1038	0.132239
20.1117	0.132153
20.2024	0.131692
20.2212	0.13167
20.2395	0.131678
20.4042	0.132551
20.4473	0.133055
20.5253	0.133994
20.569	0.134403
20.6741	0.134617
20.6761	0.134606
20.8163	0.133492
20.9993	0.131543
21.107	0.134067
21.1167	0.132198
21.1922	0.130679
21.3186	0.127587
21.3846	0.130992
21.5218	0.139155
21.5915	0.141461
21.6448	0.145832
21.6507	0.146139
21.6621	0.146849
21.6733	0.147531
21.7238	0.150481
21.8015	0.132665
21.802	0.132266
21.8973	0.124611
21.9351	0.12288
21.9374	0.122788
21.9606	0.121866
22.0039	0.12266
22.0466	0.12637
22.0836	0.127866
22.1128	0.128643
22.2566	0.132251
22.4274	0.131894
22.5079	0.131917
22.5374	0.132091
22.5665	0.132385
22.5924	0.132744
22.6209	0.133266
22.6675	0.134367
22.7312	0.136238
22.7625	0.137244
22.7873	0.137977
22.8363	0.139316
22.839	0.139365
22.9016	0.140596
22.9062	0.140665
22.9359	0.141013
22.9403	0.141055
22.9553	0.141184
22.9789	0.14135
22.9999	0.141478
23.136	0.141628
23.2602	0.141162
23.2674	0.141129
23.3325	0.140579
23.3692	0.140224
23.421	0.139582
23.454	0.139156
23.4879	0.138691
23.5825	0.137573
23.6219	0.137134
23.6237	0.137114
23.6812	0.136484
23.7002	0.136262
23.7051	0.136232
23.7163	0.136104
23.726	0.136001
23.7491	0.135749
23.9294	0.134111
23.9773	0.133905
24.0478	0.133773
24.0578	0.133719
24.0891	0.133631
24.0975	0.13362
24.174	0.133103
24.1799	0.133033
24.2176	0.132571
24.2625	0.13191
24.2665	0.131846
24.3434	0.13053
24.3515	0.130404
24.3795	0.129937
24.382	0.129906
24.5146	0.128867
24.5212	0.12888
24.5572	0.129073
24.6413	0.129991
24.7132	0.131109
24.7651	0.131983
24.8156	0.13282
24.9004	0.13407
24.9272	0.134317
25.0085	0.134688
25.1318	0.133259
25.1665	0.132261
25.196	0.131136
25.2281	0.129652
25.4496	0.130561
25.5013	0.129488
25.7109	0.121838
25.7141	0.121574
25.7365	0.120182
25.7761	0.118354
25.8957	0.118491
26.1037	0.122327
26.1771	0.123013
26.2704	0.122722
26.3006	0.122604
26.3158	0.122575
26.3377	0.122561
26.369	0.122598
26.5276	0.123387
26.5934	0.123655
26.6347	0.123785
26.6649	0.123863
26.6975	0.123923
26.7519	0.123977
26.7798	0.123992
26.8267	0.123977
26.8808	0.123926
26.9021	0.123899
26.9395	0.123829
26.9598	0.123777
26.9924	0.123669
27.0655	0.123378
27.0988	0.123204
27.1389	0.122961
27.1992	0.122505
27.2592	0.12196
27.2629	0.121921
27.3922	0.120684
27.6046	0.120006
27.6858	0.120172
27.702	0.120199
27.7665	0.119913
27.8685	0.118148
27.9745	0.116343
28.07	0.115972
28.1028	0.115835
28.107	0.1158
28.1197	0.115706
28.1253	0.115667
28.1789	0.114926
28.3619	0.109465
28.467	0.105064
28.5024	0.103466
28.6573	0.104073
28.8312	0.0975356
28.8985	0.106608
29.3315	0.113201
29.3466	0.113661
29.3573	0.113888
29.439	0.115223
29.4636	0.115268
29.5182	0.114824
29.5284	0.114665
29.5663	0.113817
29.578	0.113476
29.6563	0.110595
29.8821	0.103246
29.9253	0.102543
29.9773	0.102009
29.9868	0.101949
30.0491	0.101839
30.0998	0.10203
30.2128	0.102719
30.3505	0.101695
30.3854	0.101019
30.4259	0.100066
30.4909	0.0987896
30.685	0.0980546
30.7511	0.0986906
30.7528	0.098734
30.7659	0.0988922
30.9091	0.102038
31.1713	0.115352
31.1886	0.11734
31.4128	0.110571
31.7528	0.0922283
31.9157	0.0911235
32.0727	0.0858584
32.1482	0.0847667
32.2108	0.0867998
32.2268	0.0875197
32.2373	0.0880285
32.3051	0.0915722
32.3282	0.0927496
32.4986	0.101712
32.5371	0.10197
32.5996	0.102259
32.6045	0.10228
32.6145	0.102408
32.7561	0.103482
32.7704	0.103516
33.0335	0.107265
33.0609	0.107618
33.0929	0.107711
33.1394	0.107043
33.2909	0.103
33.3642	0.102377
33.9783	0.105542
34.0289	0.105386
34.1551	0.10499
34.1799	0.104906
34.21	0.104811
34.5935	0.103026
34.6656	0.102628
34.6874	0.102541
34.7393	0.102258
34.7437	0.102218
34.8839	0.101546
34.8869	0.101543
34.9138	0.101446
34.9415	0.101317
35.0185	0.100954
35.1124	0.100608
35.4754	0.0995745
35.5305	0.0994987
35.6141	0.099306
35.6655	0.0992533
35.6932	0.0991925
35.7526	0.0991134
35.8215	0.0990077
35.8465	0.0989862
36.0705	0.0988103
36.3069	0.0989468
36.3691	0.0990204
36.3733	0.0990453
36.4798	0.0992426
36.9128	0.100771
36.9197	0.100793
37.0298	0.101249
37.0456	0.101299
37.046	0.101321
37.0536	0.101322
37.0946	0.101501
37.3285	0.102309
37.3456	0.102364
37.3497	0.102375
37.5264	0.102965
37.5365	0.103027
37.5625	0.103074
37.8453	0.103994
37.9217	0.104172
38.0137	0.104363
38.2031	0.10453
38.2161	0.104564
38.2668	0.104558
38.273	0.104553
38.3076	0.104571
38.3556	0.104575
38.3738	0.104583
38.6031	0.104797
38.7322	0.105053
38.897	0.105428
38.9946	0.105616
39.0311	0.105653
39.2421	0.105518
39.5472	0.103961
39.5818	0.103713
39.6462	0.103181
39.6577	0.103043
39.6757	0.102893
39.921	0.100184
40.0123	0.0994956
40.1691	0.0992299
40.2192	0.0993007
40.4351	0.100985
40.4551	0.101255
40.603	0.102863
40.6522	0.103328
40.6848	0.103621
40.7046	0.103777
40.9583	0.105279
41.0289	0.105433
41.0867	0.105381
41.1248	0.105208
41.2425	0.104344
41.3368	0.103378
41.5574	0.10121
41.5929	0.10091
41.6115	0.100724
41.6344	0.10054
41.7817	0.0992275
41.9338	0.097803
42.1561	0.0960815
42.2608	0.0957777
42.3715	0.0958737
42.473	0.0961685
42.5493	0.0964007
42.6221	0.0966123
42.8095	0.0971719

## Sheet: Figure S1
Input Strength	Recurrent Length	Recurrent Strength	Structural Similarity
0.17824	0.0322228	0.106369	0.184548
0.160894	0.0848008	0.0139387	0.797518
0.0571836	0.0900514	0.158523	0.00398713
0.156409	0.0711207	0.00654781	0.509368
0.0791508	0.154348	0.188959	0.0434357
0.0152642	0.0861774	0.18847	0.00668483
0.0521477	0.140984	0.189796	0.00200512
0.136068	0.00145485	0.086877	0.066519
0.117774	0.150176	0.082386	0.0166944
0.116511	0.00787635	0.125421	0.0564756
0.0926389	0.137304	0.0539782	0.0381213
0.0902072	0.0544253	0.157801	0.0249706
0.0359966	0.0493709	0.177457	0.528884
0.0467887	0.0532408	0.00367382	0.161264
0.139304	0.198342	0.173132	0.0777509
0.0199795	0.161773	0.0140886	0.999983
0.140633	0.0947322	0.0235016	0.640329
0.126711	0.0645979	0.100805	0.982077
0.120312	0.17392	0.0126108	0.998294
0.0225169	0.185126	0.0158612	0.951422
0.0232238	0.00101758	0.00339267	0.0509499
0.0247469	0.018846	0.130834	0.150726
0.0362162	0.180228	0.0867648	0.0768956
0.186104	0.159013	0.035913	0.248189
0.100877	0.0633973	0.0148202	0.515683
0.00574176	0.040488	0.0328984	0.502942
0.172025	0.101769	0.118047	0.000279823
0.0140055	0.0396998	0.0800268	0.696282
0.0930431	0.183827	0.091996	0.00315558
0.00188579	0.164275	0.18599	0.0139144
0.0604412	0.0294	0.046649	0.220784
0.0341424	0.0434654	0.0884055	0.407488
0.0168911	0.0705694	0.0266289	0.983374
0.142853	0.073487	0.152609	0.782828
0.0561486	0.0301171	0.0441807	0.155097
0.0204465	0.134298	0.0379144	1
0.0200335	0.108989	0.102967	0.796839
0.0543847	0.158782	0.0872195	0.00108504
0.131402	0.100474	0.0775161	0.0360937
0.128898	0.0908919	0.0027762	0.296319
0.10051	0.0827305	0.152987	0.949603
0.0989443	0.195892	0.145685	0.0558609
0.148209	0.0691469	0.0618504	0.744507
0.00650524	0.0256677	0.161134	0.997914
0.0384147	0.101261	0.0442888	0.999998
0.00120165	0.0391866	0.151745	0.649869
0.134402	0.120059	0.0824804	0.00233761
0.193218	0.177759	0.122374	0.0295108
0.118462	0.0764251	0.160451	0.886523
0.0516575	0.154967	0.141423	0.00228576
0.174181	0.14938	0.0587131	0.0295071
0.037517	0.0928934	0.186418	0.0144505
0.173896	0.0876305	0.0645938	0.0784415
0.11562	0.133311	0.0910936	0.0234888
0.11021	0.103954	0.110576	0.000535665
0.0773152	0.0586072	0.00169891	0.0790344
0.151459	0.158953	0.0622929	0.671143
0.0910514	0.187806	0.163691	0.068855
0.00633792	0.166768	0.185767	0.0054039
0.16205	0.0145	0.0668947	0.0547308
0.151599	0.0566452	0.0958676	0.564655
0.0593216	0.170369	0.112638	0.00559775
0.0946246	0.134424	0.08112	0.0335562
0.0341301	0.0252893	0.183011	0.290529
0.166198	0.122357	0.057165	0.00344185
0.0121886	0.0974951	0.126794	0.0959949
0.142647	0.106069	0.037734	0.999991
0.0267013	0.156494	0.0374983	0.999956
0.139084	0.172307	0.110137	0.00370484
0.192658	0.172972	0.00967279	0.790023
0.0404962	0.0258033	0.124792	0.181753
0.182612	0.0174357	0.110497	0.190823
0.0820117	0.131644	0.0649026	0.0341756
0.195293	0.167802	0.0538952	0.00192861
0.138651	0.0839897	0.120946	0.0552286
0.0542992	0.0765232	0.171576	0.000323589
0.173324	0.154991	0.152665	0.0136631
0.127008	0.149722	0.176026	0.00126262
0.148682	0.0341615	0.153268	0.186802
0.107004	0.1226	0.172479	0.00197897
0.0183659	0.0688621	0.153282	0.743166
0.176713	0.0136396	0.0662679	0.0552794
0.0413249	0.154219	0.0187167	0.614873
0.156942	0.118211	0.0641474	0.045722
0.0517789	0.0784552	0.0393397	0.101939
0.0907733	0.0495214	0.0743156	0.568705
0.111189	0.0287718	0.195889	0.293219
0.0183547	0.105471	0.0646083	0.989102
0.195223	0.153533	0.177455	0.13924
0.0438043	0.161792	0.0515933	0.615648
0.00223232	0.0325904	0.034207	0.446288
0.0417753	0.0274867	0.137772	0.357647
0.0697543	0.148303	0.0203529	1
0.0607348	0.170646	0.114167	0.0201358
0.0631894	0.0983325	0.0888195	0.999693
0.082913	0.0459678	0.0427615	0.354304
0.0500074	0.168199	0.0031538	0.257663
0.0627378	0.11013	0.160849	0.00218036
0.087668	0.0010724	0.0901866	0.0537447
0.116364	0.125085	0.0740834	0.00485004
0.140343	0.0721793	0.152594	0.0453754
0.0638288	0.11232	0.0431743	1
0.0618546	0.1215	0.0962543	0.527874
0.0939001	0.0814205	0.0893064	0.919865
0.0465786	0.0253245	0.110212	0.449414
0.0641251	0.0341356	0.1707	0.78722
0.0680685	0.178668	0.0232229	0.999994
0.0485927	0.0696409	0.0324621	0.152452
0.147047	0.151878	0.0125673	0.0922621
0.005995	0.180323	0.147735	0.0106728
0.0750239	0.155044	0.165868	0.0402561
0.0872442	0.124898	0.182291	0.143558
0.032808	0.178088	0.0820744	0.110248
0.169468	0.182331	0.03131	0.989998
0.10842	0.0256295	0.166798	0.241798
0.016548	0.0449283	0.17048	0.00266637
0.022912	0.184786	0.157628	0.00342009
0.163924	0.1991	0.0325779	0.872991
0.0445494	0.138316	0.140603	0.00594701
0.0230311	0.128205	0.155504	0.0630184
0.0850355	0.153515	0.0723014	0.0124669
0.0211636	0.114868	0.0484706	1
0.0910155	0.156657	0.0675365	0.00227833
0.0553164	0.00319451	0.194606	0.0627518
0.0222919	0.194698	0.0307558	0.265745
0.143605	0.181592	0.147724	0.0243137
0.143307	0.157515	0.0813709	0.0344243
0.0364865	0.055031	0.190757	0.032725
0.0662873	0.164382	0.030945	1
0.188206	0.190314	0.198865	0.0476122
0.133877	0.0251825	0.0833269	0.292988
0.181126	0.140083	0.106449	0.210007
0.0270278	0.0832047	0.142208	0.0289616
0.151912	0.116893	0.0783654	0.999956
0.185401	0.175269	0.0176477	0.0781417
0.0300486	0.14998	0.0799837	0.0376099
0.132617	0.0776054	0.086927	0.975497
0.0770428	0.175789	0.180834	0.0129357
0.00327946	0.0330467	0.0512456	0.541451
0.00698579	0.198985	0.021793	0.0540532
0.166904	0.0327603	0.0376315	0.315208
0.186	0.0309238	0.186787	0.161771
0.115112	0.0135546	0.194579	0.229058
0.13011	0.0799677	0.0830702	0.0634992
0.016439	0.0312425	0.195258	0.998685
0.0441247	0.0512587	0.0995602	0.0875665
0.116905	0.175878	0.0412371	0.999846
0.131244	0.0395133	0.0183871	0.249634
0.108156	0.124225	0.0588531	0.247643
0.0173234	0.19106	0.0373225	0.251908
0.076924	0.153912	0.0516381	0.00084786
0.171739	0.0599749	0.164909	0.456607
0.029312	0.0525549	0.129952	0.0313378
0.11709	0.149837	0.130118	0.108366
0.140237	0.0243214	0.163046	0.329773
0.0195096	0.152689	0.0764517	0.000792252
0.0228472	0.0181549	0.109538	0.159773
0.179118	0.0522762	0.170381	0.583224
0.145194	0.00130138	0.156486	0.0756535
0.133777	0.187445	0.0598999	0.724255
0.106525	0.123001	0.0855156	0.00218355
0.153962	0.104838	0.12358	0.000471407
0.174562	0.183473	0.0588209	0.886207
0.113684	0.152486	0.119282	0.0696585
0.0326351	0.0298378	0.121141	0.434311
0.0978682	0.0521374	0.0423039	0.318268
0.0866165	0.100234	0.135049	0.00259587
0.128469	0.0224802	0.0419041	0.0911928
0.173573	0.0343843	0.140214	0.585989
0.118008	0.188004	0.175526	0.0371885
0.0450173	0.0986099	0.165113	0.052352
0.17086	0.0168356	0.187946	0.0275557
0.0649201	0.0400202	0.0688706	0.263813
0.191723	0.0476433	0.16415	0.611621
0.0960719	0.192896	0.0165102	1
0.078538	0.197532	0.103689	0.0252909
0.125324	0.0214353	0.00743388	0.0602732
0.157786	0.0271744	0.156463	0.21468
0.0783887	0.180059	0.13278	0.0749548
0.180287	0.188299	0.130145	0.0974589
0.0443377	0.152655	0.180083	0.236432
0.0442747	0.0454051	0.0500883	0.338106
0.130362	0.0304289	0.0836681	0.208035
0.0495708	0.154057	0.103128	0.00293029
0.0669332	0.148922	0.122772	0.0108373
0.139902	0.122817	0.148617	0.103338
0.10114	0.0321741	0.0830653	0.272453
0.0607411	0.134961	0.0200686	0.999978
0.022886	0.137478	0.0905785	-0.0028919
0.133816	0.107498	0.0979363	0.021119
0.0150705	0.0676277	0.103443	0.618822
0.0342529	0.0317385	0.0554586	0.17066
0.0320493	0.00571979	0.185492	0.129131
0.0719256	0.124645	0.0807718	0.0184293
0.0390737	0.0165032	0.14554	0.143678
0.00511971	0.0929364	0.0996499	0.0126822
0.186418	0.197338	0.131641	0.0107452
0.127019	0.0114173	0.0172666	0.0567723
0.154128	0.000198863	0.00995295	0.0492016
0.064008	0.0409993	0.0355299	0.265925
0.126772	0.163607	0.0898196	0.213608
0.00700579	0.0766985	0.0613483	0.875165
0.177215	0.0974575	0.00821574	0.694209
0.190813	0.132361	0.0563211	0.114249
0.0579327	0.0662644	0.0407083	0.864768
0.000963623	0.138183	0.0593825	0.0258682
0.125276	0.130532	0.0128826	0.999999
0.0023237	0.001143	0.0974119	0.193353
0.0467983	0.081035	0.140835	0.00545065
0.0127076	0.124737	0.119331	0.00348053
0.169468	0.0317046	0.190511	0.368838
0.0235139	0.151505	0.0986991	0.00426252
0.0290643	0.0168178	0.100257	0.174609
0.193631	0.159832	0.195701	0.10551
0.194334	0.0528599	0.101665	0.861879
0.064485	0.138928	0.0553584	0.701221
0.0402319	0.107725	0.0769384	0.999672
0.133193	0.0633883	0.0671668	0.98068
0.0590772	0.00943898	0.160155	0.0720339
0.0767702	0.107984	0.0789423	0.999353
0.0440246	0.00542979	0.106497	0.0460189
0.0752643	0.0447608	0.185498	0.0612666
0.020677	0.00469521	0.00544538	0.0486027
0.157297	0.0717064	0.0904856	0.0549397
0.188376	0.0442128	0.156066	0.696478
0.189787	0.0340307	0.137544	0.403179
0.0592601	0.150568	0.156962	0.00473508
0.0846116	0.18289	0.0846958	0.00201301
0.132841	0.16699	0.0733753	0.0474433
0.163231	0.139901	0.12879	0.135707
0.169807	0.150679	0.0216925	0.999999
0.0301182	0.158076	0.10672	0.0371906
0.146456	0.075782	0.0663874	0.951374
0.117869	0.0687244	0.0545112	0.829808
0.106545	0.130882	0.052773	0.0325233
0.0875028	0.17546	0.171173	0.106202
0.0802337	0.0685944	0.150248	0.0239155
0.0406664	0.103625	0.139688	0.0713109
0.0586107	0.192829	0.072588	0.000470391
0.0976345	0.0492426	0.188547	0.999985
0.0264362	0.0617778	0.0832104	0.999995
0.037141	0.151319	0.189484	0.00515917
0.0123109	0.125975	0.0400308	0.999974
0.0919421	0.0919231	0.0668732	0.999999
0.023286	0.0114029	0.0863244	0.183443
0.00431153	0.136324	0.146907	0.0436203
0.118742	0.11769	0.0828522	0.00503459
0.170832	0.068747	0.174748	0.00149193
0.132221	0.0169985	0.128491	0.215165
0.165339	0.0714971	0.15288	0.00124687
0.101714	0.0609615	0.119535	0.536685
0.161915	0.130482	0.107311	0.0511208
0.058199	0.11449	0.100272	0.00477804
0.185665	0.191165	0.1341	0.0937672
0.0445632	0.176932	0.143642	0.00617951
0.112556	0.174853	0.163437	0.063084
0.197441	0.157805	0.0472751	0.141379
0.0209433	0.0663329	0.149044	0.028235
0.118174	0.135635	0.107021	0.00261337
0.0894398	0.0117416	0.143384	0.114015
0.0169152	0.00304196	0.039936	0.0569474
0.0625029	0.0571678	0.196051	0.674688
0.125441	0.0914876	0.13526	0.00304606
0.100927	0.106376	0.107232	0.00471023
0.135124	0.102309	0.112983	8.87287e-05
0.0336036	0.144209	0.19643	0.00299283
0.149297	0.0877924	0.169685	0.102805
0.131377	0.01346	0.122714	0.100415
0.0365371	0.196804	0.138428	0.0628622
0.11481	0.16352	0.0500906	0.999431
0.0428617	0.194337	0.188796	0.00533391
0.060019	0.0685701	0.0428305	0.914802
0.140697	0.0904605	0.188195	0.015556
0.0488546	0.0192542	0.0426993	0.100023
0.128158	0.11171	0.135943	0.00424703
0.133082	0.0647844	0.0737858	0.807461
0.0855324	0.0443738	0.150498	0.915102
0.0142899	0.132896	0.0862509	0.0262934
0.0719716	0.0752919	0.0306787	0.929829
0.17652	0.00243188	0.0115177	0.0395671
0.175264	0.15376	0.0195288	0.999999
0.121378	0.041321	0.0307084	0.432833
0.0245892	0.0599826	0.0272225	0.591654
0.147919	0.131176	0.191637	0.0926867
0.0692034	0.0492225	0.190244	0.223745
0.199393	0.181864	0.130364	0.073474
0.126664	0.159505	0.149636	0.0810074
0.0751758	0.178646	0.0365711	1
0.136248	0.150078	0.143542	0.0034331
0.134101	0.0228138	0.189842	0.267148
0.120096	0.0792526	0.0169956	0.418957
0.100778	0.0425862	0.070804	0.247674
0.137758	0.0905309	0.193192	0.351285
0.180336	0.102789	0.125423	0.070949
0.133961	0.152303	0.0253314	0.999989
0.145097	0.166505	0.120072	0.0780419
0.01215	0.15056	0.100973	0.187152
0.194487	0.0129914	0.137077	0.0798241
0.167857	0.160187	0.0212201	0.983811
0.0182229	0.165938	0.055961	0.0371463
0.158979	0.108186	0.0419353	1
0.135466	0.119354	0.0630149	5.83609e-05
0.184101	0.0704449	0.0250775	0.683934
0.183586	0.0555215	0.12677	0.912979
0.166392	0.0235269	0.0933331	0.30169
0.161746	0.168159	0.149399	0.0606043
0.160024	0.145237	0.125658	0.0558632
0.0324708	0.0589583	0.133928	0.3831
0.0267277	0.110986	0.179662	0.0236997
0.0911224	0.170664	0.129174	0.0306632
0.0247989	0.188315	0.174133	0.000834432
0.155621	0.0642763	0.126144	0.0705397
0.0864794	0.192668	0.109325	0.0161045
0.0121312	0.0642473	0.0679899	0.670025
0.103179	0.179085	0.0440421	0.995359
0.161943	0.19929	0.0833356	0.0666058
0.181146	0.0248964	0.0421966	0.0837729
0.110119	0.00375151	0.151236	0.065767
0.176774	0.191973	0.116021	0.00234605
0.0648528	0.0144278	0.086897	0.0934643
0.0994022	0.0820877	0.055623	0.0622244
0.14655	0.19009	0.0648356	0.0771316
0.0484926	0.0472892	0.0711315	0.697115
0.168668	0.089701	0.103169	0.0109922
0.0111308	0.0802655	0.178237	0.00511296
0.19718	0.155689	0.190232	0.0136619
0.114334	0.143168	0.111037	0.0980389
0.155763	0.0649058	0.190023	0.0237067
0.0598386	0.142816	0.0823896	0.00479979
0.0885024	0.0909193	0.17521	0.080477
0.0311914	0.183792	0.0294472	0.999999
0.183475	0.0484676	0.153784	0.0876423
0.0736921	0.192459	0.0758027	0.00411039
0.00589557	0.0534638	0.069975	0.875377
0.186166	0.106913	0.143517	0.00798601
0.111973	0.106405	0.100091	0.0580174
0.161129	0.0105251	0.178482	0.0655026
0.0085385	0.102397	0.119103	0.108567
0.194272	0.0630709	0.115591	0.0325907
0.00480179	0.0685267	0.0969211	-0.00937672
0.127608	0.0703556	0.19663	0.791168
0.145957	0.0917006	0.169409	0.0124387
0.0808281	0.0618303	0.117794	0.607944
0.173047	0.189449	0.0647603	0.00116159
0.146593	0.129294	0.137187	0.08731
0.11005	0.0906238	0.140947	0.736637
0.178131	0.0476945	0.031718	0.440337
0.085291	0.177552	0.111581	0.00524658
0.107342	0.0124263	0.120734	0.0704956
0.101543	0.100778	0.0816664	0.00274098
0.128673	0.148438	0.0731733	0.860908
0.0178551	0.166216	0.0129134	0.999993
0.181782	0.0430592	0.0587849	0.621098
0.0151856	0.17341	0.184455	0.0665941
0.0760175	0.0437337	0.0748941	0.345033
0.187069	0.0838721	0.1301	0.0272901
0.0588534	0.0616315	0.0212878	0.210923
0.0261622	0.160138	0.083326	0.003606
0.197853	0.191212	0.114934	0.0908816
0.166671	0.05395	0.181821	0.955047
0.164543	0.0770715	0.106258	0.0902239
0.095096	0.185695	0.136295	0.00400428
0.19597	0.0581707	0.0636326	0.763887
0.0725687	0.0552814	0.1	0.999893
0.141997	0.153732	0.141486	0.111816
0.170891	0.0587967	0.168635	0.067014
0.082195	0.0343966	0.0905288	0.19261
0.170909	0.064963	0.17265	0.0228412
0.0557535	0.185246	0.172197	0.00376886
0.133831	0.156735	0.0771651	0.0665865
0.0898148	0.165717	0.167118	0.0612904
0.134925	0.0240558	0.00590473	0.0573507
0.190498	0.125276	0.0937668	0.0767131
0.163545	0.121677	0.113643	0.105942
0.134435	0.0577167	0.18117	0.0931354
0.101648	0.0975934	0.169945	0.0857776
0.0300979	0.00625251	0.0391848	0.0644396
0.0617668	0.0851345	0.125474	0.934741
0.0614944	0.0650544	0.188879	9.35241e-05
0.111302	0.0739534	0.106238	0.0382856
0.128544	0.154144	0.0449196	0.999975
0.16498	0.113531	0.155543	0.12546
0.166039	0.162184	0.168634	0.0895632
0.0145283	0.0382986	0.109862	0.501099
0.00553383	0.0103303	0.0788587	0.223786
0.105961	0.150876	0.0722384	0.142437
0.134351	0.0366816	0.107257	0.190626
0.195611	0.0398898	0.160498	0.603371
0.0371656	0.023875	0.0521408	0.157523
0.197641	0.0286133	0.0707991	0.189229
0.103165	0.0181488	0.191779	0.228031
0.007254	0.102665	0.161062	0.0310293
0.09397	0.168861	0.0242493	0.999992
0.163477	0.162662	0.174503	0.000536526
0.00519263	0.028053	0.135386	0.959829
0.0340507	0.11357	0.168963	0.0266906
0.102288	0.0844139	0.0200598	0.75608
0.0111642	0.0724768	0.040947	0.762237
0.0993022	0.130776	0.106274	0.0746016
0.169774	0.0929143	0.166383	0.0247852
0.123406	0.0180494	0.143924	0.144495
0.010177	0.0723677	0.174656	0.0142083
0.140154	0.172596	0.0419576	0.0880762
0.0992461	0.0198377	0.0790892	0.234194
0.152712	0.195576	0.031275	0.999995
0.138266	0.0145155	0.0714624	0.047674
0.0209893	0.103236	0.0842582	0.00970665
0.135486	0.118332	0.100352	0.011797
0.117651	0.0118125	0.147583	0.0725357
0.0325179	0.119238	0.0275272	0.999997
0.0373889	0.0158796	0.0181932	0.124685
0.0217094	0.125748	0.165288	-0.0250972
0.179869	0.0965792	0.162859	0.0983978
0.0284979	0.174744	0.061942	0.0146205
0.093416	0.107079	0.19725	0.118482
0.0262307	0.180509	0.183857	0.00564765
0.182614	0.0867939	0.156668	0.887491
0.0122333	0.106925	0.0974311	0.00444899
0.139525	0.0711669	0.111115	0.967156
0.15025	0.135967	0.118219	0.000125334
0.064277	0.174631	0.157971	0.00132184
0.190751	0.170482	0.0778038	0.00224865
0.030168	0.0480813	0.0436428	0.403286
0.00530044	0.120617	0.109266	0.0169322
0.199358	0.0620172	0.0543011	0.82226
0.025677	0.163519	0.171916	0.0875362
0.142116	0.125931	0.1263	0.0897723
0.133905	0.0294616	0.00668205	0.0689459
0.111673	0.0796065	0.0097323	0.6477
0.0616015	0.171933	0.107937	0.00505229
0.0813261	0.09287	0.0444731	0.999998
0.0426767	0.059403	0.115201	0.00137172
0.0971999	0.0939836	0.100102	0.956486
0.162816	0.14058	0.00103751	0.243674
0.171631	0.0786993	0.138401	0.0453197
0.103082	0.126737	0.0760339	0.815693
0.0168194	0.197568	0.0923772	0.0437727
0.0940064	0.0896479	0.160757	0.150302
0.0624385	0.0619374	0.143792	0.0049169
0.175822	0.0129279	0.178261	0.165628
0.196337	0.179023	0.0606134	0.823791
0.0730323	0.102624	0.160336	0.0594726
0.0746236	0.169413	0.00680674	0.995419
0.0520542	0.129874	0.19325	0.0570167
0.10438	0.0824401	0.107996	3.40364e-05
0.0813925	0.0269458	0.116387	0.27692
0.0645994	0.144202	0.166072	0.00428126
0.121355	0.165881	0.137634	0.0636243
0.179617	0.0115603	0.0194956	0.0302575
0.134121	0.164887	0.173708	0.0229656
0.0916012	0.0884829	0.017121	0.406096
0.134902	0.0557511	0.0385833	0.46809
0.0452299	0.00796759	0.0178236	0.050078
0.0856172	0.179722	0.104944	0.0124901
0.0792589	0.0412784	0.144293	0.142518
0.127881	0.150747	0.0902149	0.244826
0.0519165	0.103264	0.0497314	0.999998
0.152127	0.0522111	0.0390706	0.217737
0.144082	0.119543	0.030039	0.999991
0.0678861	0.10987	0.171179	0.0115433
0.0828866	0.0643411	0.181607	0.0221492
0.0185424	0.161825	0.0541819	0.000303597
0.0187448	0.0593928	0.154023	0.046612
0.023836	0.112109	0.191295	0.0716258
0.0106629	0.145066	0.0164436	0.360788
0.117093	0.0602374	0.0829228	0.632963
0.0987981	0.0178879	0.168162	0.135094
0.191619	0.0447974	0.0459563	0.435111
0.109369	0.0205143	0.0112318	0.0895533
0.162442	0.17118	0.0288611	0.428182
0.0673832	0.135265	0.191062	0.0722144
0.0463297	0.0320019	0.148756	0.430999
0.131042	0.136313	0.0253346	0.999866
0.106551	0.166288	0.136459	0.00239254
0.0290206	0.0490894	0.139774	0.491238
0.162677	0.019214	0.174656	0.257118
0.149168	0.0860474	0.0315388	0.700282
0.155427	0.0534031	0.0569301	0.118248
0.16711	0.193761	0.15002	0.0014942
0.181835	0.163916	0.128722	0.00134937
0.198147	0.00450634	0.0790438	0.0594678
0.0938889	0.0887125	0.0403143	0.996784
0.138228	0.0757713	0.03805	0.600455
0.179161	0.198192	0.0167989	0.0982282
0.126128	0.0503679	0.0851795	0.397888
0.107657	0.160504	0.0244545	1
0.199775	0.0934026	0.108222	0.10971
0.124474	0.0899538	0.182008	0.00164088
0.0514233	0.120675	0.0376281	0.999983
0.101702	0.125317	0.0829128	0.994219
0.105826	0.198481	0.0211218	0.988436
0.154921	0.0937621	0.0292232	0.654241
0.188464	0.0214248	0.100636	0.100592
0.145524	0.0536087	0.153699	0.884735
0.188075	0.003114	0.122816	0.0737936
0.0849541	0.136235	0.0772494	0.0622573
0.0364281	0.199704	0.0642487	0.0394772
0.192451	0.0784785	0.135122	0.71101
0.168135	0.0779685	0.124476	0.0606228
0.0991337	0.168753	0.108845	0.166286
0.136386	0.134566	0.18378	0.00372767
0.0286809	0.0346312	0.150599	0.514999
0.0509938	0.0308262	0.0380891	0.185351
0.00164828	0.19673	0.00157078	0.23018
0.18399	0.00584257	0.121462	0.0762581
0.144877	0.183295	0.139564	0.0609496
0.195375	0.161709	0.193548	0.115499
0.121836	0.0786459	0.0265986	0.910848
0.0591848	0.00982605	0.14156	0.0722645
0.011111	0.0528039	0.0155779	0.22585
0.0254284	0.199829	0.0645829	0.154321
0.0448443	0.191154	0.0263868	0.077135
0.0791399	0.17558	0.119999	0.00461695
0.191264	0.107538	0.162207	0.0883242
0.197255	0.0180261	0.189876	0.0497047
0.0386223	0.0403267	0.0676367	0.337259
0.0976924	0.0353133	0.166186	0.652648
0.145549	0.0115068	0.121431	0.0500041
0.0882864	0.122096	0.030592	0.999774
0.145961	0.00412145	0.0644418	0.0629681
0.0983331	0.0301773	0.168887	0.269287
0.0627162	0.0685275	0.0918156	0.829439
0.137855	0.0292313	0.19572	0.230614
0.0843932	0.138269	0.120456	0.0911329
0.069167	0.0949868	0.0697475	0.999998
0.192281	0.096851	0.0949445	0.00160148
0.180015	0.0564495	0.140594	0.615124
0.181709	0.156985	0.187302	0.0653615
0.12382	0.0931061	0.0242682	0.996558
0.182424	0.0476747	0.0646045	0.344987
0.0105531	0.157782	0.133557	0.000759688
0.0533677	0.120299	0.190819	0.0102334
0.0797517	0.0850828	0.12029	0.0783475
0.0375123	0.194561	0.0721448	0.116366
0.0505717	0.036694	0.0823055	0.291218
0.115031	0.0951415	0.107612	0.999601
0.143491	0.119475	0.194209	0.00333093
0.025939	0.182045	0.183964	0.000507827
0.0514627	0.18824	0.0795558	0.0483023
0.0318627	0.169676	0.0669932	0.313748
0.125996	0.155652	0.0880224	0.0744396
0.124964	0.0628229	0.169892	0.0075268
0.138715	0.140773	0.03242	0.99997
0.0231323	0.1735	0.110514	0.0857262
0.123726	0.0550766	0.00244896	0.0665302
0.0302786	0.126898	0.0408715	0.998228
0.0302202	0.197292	0.19243	0.186134
0.0958701	0.162965	0.0840528	0.00281063
0.090646	0.192539	0.058754	0.00162468
0.0287521	0.151262	0.165019	0.00449893
0.199386	0.174383	0.16132	0.0873852
0.0451819	0.104561	0.0451518	0.997994
0.0956274	0.0996801	0.166703	0.00595295
0.160859	0.136199	0.164777	-0.0236503
0.167904	0.157839	0.197825	0.121642
0.0330019	0.0613975	0.0727872	0.999989
0.152605	0.132314	0.169069	0.216669
0.0134598	0.0159445	0.178558	0.424529
0.0298417	0.15194	0.0814165	0.0272
0.141635	0.179419	0.0506545	0.9214
0.179665	0.137946	0.193732	0.115422
0.0655251	0.0107868	0.126606	0.161574
0.116128	0.101987	0.127283	0.134728
0.0835103	0.0558273	0.131531	0.0630049
0.135448	0.0545708	0.0730057	0.655549
0.0775006	0.195151	0.0198977	0.188356
0.163686	0.174744	0.155727	0.0023466
0.173846	0.122324	0.19991	0.0822608
0.173378	0.0664043	0.0418544	0.868374
0.00210424	0.0199581	0.144417	0.481517
0.0592061	0.184266	0.140253	0.00381898
0.0431728	0.0652378	0.0704368	0.866814
0.0278358	0.041186	0.00919615	0.180092
0.0635949	0.00364377	0.0840119	0.0693892
0.0488355	0.0402698	0.0530944	0.216738
0.0761787	0.120048	0.0453475	0.999935
0.143159	0.0349447	0.180428	0.449032
0.00195062	0.0143269	0.0707493	0.341929
0.0374593	0.0107263	0.185996	0.271777
0.108467	0.193406	0.0323702	0.114066
0.0639113	0.0390326	0.199872	0.390518
0.189684	0.00309839	0.177432	0.0707408
0.0765524	0.120034	0.0505908	0.984125
0.136736	0.0303445	0.0660629	0.331013
0.0126454	0.145861	0.119576	0.0594004
0.159498	0.184075	0.112448	0.00323098
0.11489	0.0433028	0.150388	0.926063
0.127765	0.189448	0.00517613	0.999986
0.0517105	0.0687613	0.179947	0.258877
0.00663489	0.0545354	0.150794	0.0239877
0.169304	0.129178	0.150349	0.00684737
0.0474018	0.0657135	0.0702086	0.961183
0.0381264	0.0844937	0.0619285	0.889628
0.0210196	0.0606559	0.0632221	0.722896
0.0666211	0.193431	0.0859148	0.00148254
0.0472046	0.117301	0.127801	0.0298847
0.177775	0.130983	0.0760827	0.754386
0.177286	0.0300726	0.180989	0.207177
0.00989183	0.167934	0.183873	0.0108017
0.0725905	0.0615766	0.0791529	0.579315
0.100155	0.04934	0.0869991	0.796142
0.054757	0.181735	0.171589	0.000820124
0.107732	0.136983	0.14461	0.0710306
0.0389686	0.0527153	0.123123	0.999822
0.078407	0.18291	0.0546522	0.978972
0.00660401	0.152479	0.131638	8.35672e-07
0.157898	0.0846746	0.0735387	0.062495
0.0806802	0.0768623	0.0476406	0.999975
0.186869	0.0701451	0.191301	0.00805223
0.0468168	0.151167	0.158589	0.0888925
0.159156	0.116329	0.0139229	0.718912
0.0350883	0.0881752	0.0413334	0.999999
0.0923526	0.183768	0.15234	0.0310908
0.111479	0.0234672	0.190451	0.168827
0.103061	0.054758	0.000721466	0.0566771
0.144525	0.00665325	0.129018	0.0469618
0.198376	0.186732	0.150321	0.0499979
0.0069718	0.151464	0.0471125	0.363529
0.00263754	0.130609	0.0795406	0.0770058
0.15871	0.141882	0.0151795	0.999995
0.00666907	0.0777331	0.181361	0.00171589
0.141989	0.0782522	0.0585483	0.955486
0.0233197	0.178458	0.126801	0.138874
0.0864529	0.177811	0.176906	0.0114456
0.0680079	0.0988806	0.0297347	0.997869
0.0174359	0.0374464	0.133481	0.987132
0.145354	0.0110371	0.147504	0.0540583
0.184035	0.0633244	0.0933019	0.343909
0.10783	0.0274052	0.06755	0.322092
0.134906	0.00363415	0.147957	0.0646424
0.189375	0.0232273	0.0269335	0.0551859
0.0316648	0.0235899	0.0730821	0.148449
0.166872	0.0167839	0.122114	0.194321
0.185	0.0807232	0.187614	0.237614
0.0287424	0.173293	0.0644864	0.0381531
0.101048	0.094153	0.136975	0.0424632
0.181279	0.160576	0.143628	0.0593654
0.128887	0.075599	0.123088	0.645598
0.0625954	0.175796	0.040614	0.0719248
0.0881859	0.189853	0.118043	0.120129
0.0679795	0.196752	0.0813126	0.0778278
0.189684	0.099981	0.0221715	0.977942
0.130818	0.159711	0.163891	0.0371087
0.0211439	0.161841	0.0636838	0.0047397
0.19635	0.0113298	0.168714	0.0798458
0.0590763	0.059773	0.185489	0.0412271
0.129938	0.030887	0.0386223	0.253611
0.0442572	0.162746	0.0882818	0.0139451
0.0183811	0.0352904	0.0418949	0.260745
0.195485	0.00823565	0.157185	0.0663961
0.0832437	0.10341	0.0864409	0.150776
0.0584274	0.0515626	0.12015	0.991749
0.0230534	0.128012	0.0943101	0.66588
0.0459997	0.0142278	0.00599821	0.0543241
0.0748265	0.178071	0.0315511	0.999988
0.0798961	0.0287656	0.172922	0.265286
0.0505069	0.18993	0.137111	0.0869428
0.130288	0.0257553	0.0215364	0.0723324
0.0153906	0.0607426	0.13341	0.606313
0.0734722	0.184229	0.163184	0.0442236
0.135713	0.00100191	0.0883959	0.0522143
0.0786306	0.19752	0.131525	0.111824
0.159763	0.181791	0.0618047	0.0146425
0.0555888	0.0390753	0.0831213	0.0937645
0.00846797	0.114785	0.0521069	0.266853
0.0354967	0.0137131	0.189998	0.147743
0.113704	0.0989868	0.0772979	0.998064
0.152916	0.0368875	0.103809	0.232806
0.0705741	0.158253	0.0202858	1
0.0706253	0.0175753	0.198061	0.211323
0.0313635	0.191973	0.160353	0.0359658
0.173453	0.091214	0.00864379	0.619175
0.0983743	0.186096	0.0109046	0.963529
0.00735689	0.192196	0.102023	0.00368407
0.144503	0.180723	0.157128	0.107358
0.149658	0.0628482	0.100431	0.999271
0.139609	0.13538	0.153248	0.108647
0.122399	0.160061	0.122931	0.00158854
0.105727	0.0670307	0.11504	0.716127
0.152118	0.0293591	0.0905519	0.100172
0.187615	0.0190801	0.0922726	0.195638
0.177806	0.122418	0.195276	0.0307394
0.078435	0.0496368	0.0270649	0.661825
0.0207326	0.045086	0.109488	0.742114
0.0741162	0.157221	0.100019	0.00223017
0.0125891	0.069977	0.140963	0.646558
0.00454044	0.037733	0.100408	0.971196
0.134593	0.00335435	0.0964685	0.066884
0.0323066	0.0706111	0.0899771	0.157431
0.152537	0.00453752	0.185322	0.0600246
0.176927	0.153562	0.0355214	0.999998
0.0941635	0.0986599	0.137578	0.0646302
0.000497428	0.164553	0.122681	0.0125414
0.0052374	0.0363402	0.085565	0.89514
0.0616192	0.0900139	0.0285895	0.951345
0.00274383	0.0886745	0.110955	0.0243548
0.0291719	0.188839	0.117703	0.0166459
0.130171	0.193801	0.169377	0.068801
0.0938964	0.150617	0.185186	0.0080246
0.170563	0.149459	0.0453396	0.88408
0.150761	0.0806435	0.0684565	0.98551
0.162154	0.0545229	0.0335451	0.591912
0.0122757	0.0950821	0.0139948	0.999982
0.179882	0.156145	0.116023	0.104886
0.0303394	0.0647446	0.0236678	0.422215
0.0942763	0.178768	0.0312308	0.999998
0.0416613	0.0423441	0.00800685	0.233042
0.0798243	0.0123234	0.0893702	0.0619799
0.102345	0.162053	0.0520749	0.0612248
0.0200933	0.0694804	0.10832	0.98679
0.102839	0.00209088	0.143557	0.0663813
0.161624	0.00756934	0.0640892	0.0605672
0.128617	0.0790043	0.0759646	0.258927
0.124068	0.120402	0.136279	0.102159
0.0652769	0.128659	0.140176	0.0592162
0.0173483	0.00757247	0.051923	0.0411477
0.179196	0.148451	0.105119	0.0134467
0.113	0.119633	0.136401	0.00104165
0.0646653	0.0315299	0.11942	0.248572
0.0434049	0.0344927	0.132724	0.645114
0.027547	0.099718	0.0721598	0.998636
0.00921926	0.0635838	0.0469671	0.905473
0.0953164	0.188992	0.0673096	-0.00152137
0.0677651	0.116544	0.0996487	0.976908
0.184877	0.152301	0.176646	0.0605284
0.093936	0.147754	0.056414	0.00598795
0.0474741	0.165371	0.0863222	0.0539384
0.0619971	0.150612	0.165191	0.000885301
0.162468	0.173825	0.0571647	0.051257
0.144546	0.0776165	0.158213	0.00869654
0.0168552	0.113895	0.185289	0.0375224
0.072975	0.163365	0.11369	0.0673432
0.0398409	0.0170353	0.0252825	0.0537491
0.174655	0.153547	0.113811	0.0715459
0.0949842	0.0881653	0.184758	0.0012524
0.00541964	0.0470883	0.161016	0.0410368
0.0746999	0.0399275	0.0612761	0.252909
0.0662499	0.127926	0.121893	0.0396259
0.101209	0.109845	0.147948	0.143847
0.0323058	0.183373	0.0167192	0.999948
0.0390449	0.0715512	0.0571879	0.910673
0.094082	0.104635	0.0686485	0.999378
0.166352	0.17229	0.0522381	0.999993
0.0942137	0.0663731	0.139772	0.671696
0.150287	0.0851468	0.146688	0.39445
0.115326	0.0902814	0.134905	0.101364
0.175688	0.00671263	0.14899	0.0689741
0.0482351	0.165256	0.159881	0.00986442
0.126596	0.176869	0.058889	0.00289177
0.16603	0.148076	0.0367958	0.999993
0.0139011	0.187372	0.110554	0.00843935
0.146485	0.060433	0.0422278	0.639733
0.0361649	0.167749	0.0676198	0.0057288
0.103156	0.0857652	0.0457656	0.907585
0.0575309	0.0263033	0.102331	0.131552
0.0126694	0.173394	0.131764	0.0259215
0.0387516	0.180042	0.196056	0.00424375
0.0899943	0.000982963	0.0771524	0.0752305
0.0522968	0.143829	0.0105614	0.999994
0.0783094	0.114625	0.0759357	-2.55612e-05
0.17101	0.132823	0.12903	0.000286556
0.046673	0.116088	0.153997	0.0840467
0.0939409	0.197074	0.0768551	0.00306272
0.144185	0.0517519	0.192871	0.402678
0.0147934	0.0408112	0.108611	0.500908
0.181414	0.0690942	0.1081	0.999203
0.1382	0.0131704	0.113887	0.126883
0.153411	0.110932	0.00379222	0.578662
0.0287975	0.00286806	0.116146	0.114628
0.0670925	0.163114	0.0782023	0.117443
0.163524	0.0691124	0.0614649	0.809656
0.164499	0.0502911	0.0809377	0.680384
0.195925	0.108035	0.00811062	0.698356
0.00999975	0.0480372	0.0146884	0.229371
0.176824	0.04186	0.134825	0.608492
0.118639	0.120134	0.0984582	-0.000729256
0.0513994	0.103341	0.0959735	0.0249498
0.0410293	0.0372619	0.165194	0.926102
0.178103	0.175375	0.0822013	0.093261
0.0472133	0.0113166	0.168198	0.241799
0.0128042	0.112553	0.175454	0.030872
0.044698	0.00700714	0.128869	0.0497327
0.0838469	0.190198	0.198534	0.0630677
0.139634	0.0451073	0.120017	0.759764
0.104686	0.146236	0.106289	0.000713769
0.00112627	0.0377472	0.18223	0.999693
0.0515662	0.0417397	0.0696357	0.374187
0.075475	0.193054	0.0649425	0.155029
0.127724	0.122164	0.0679929	0.0101794
0.0732221	0.0865914	0.0247146	0.963345
0.00363804	0.185102	0.130112	0.030115
0.0123111	0.0433661	0.151	0.999974
0.03581	0.0581137	0.19845	0.00012297
0.197663	0.0580178	0.180108	0.00805107
0.131095	0.0491589	0.0223257	0.511663
0.0518263	0.100121	0.0104501	0.613252
0.0546933	0.184842	0.0521582	0.000796302
0.0671056	0.0362971	0.0859149	0.248718
0.148578	0.0292313	0.0732376	0.287732
0.169423	0.180773	0.06571	0.00290092
0.0423977	0.0926008	0.162256	0.00681206
0.0858545	0.0921715	0.133307	0.00134127
0.15839	0.140573	0.149228	0.117872
0.0399094	0.180049	0.0195972	0.963245
0.155471	0.0351578	0.184877	0.201194
0.0929635	0.0585763	0.136105	0.0183937
0.145586	0.0183319	0.114925	0.177709
0.0382586	0.199043	0.000671213	0.196753
0.0510608	0.0626962	0.0587992	0.978876
0.105745	0.183896	0.00759859	0.0983882
0.0453082	0.0329209	0.0925449	0.23414
0.159728	0.127262	0.051112	0.081189
0.134955	0.00410574	0.0669316	0.0720486
0.00388717	0.0639936	0.0917339	0.99999
0.133448	0.112325	0.142577	0.0876139
0.0766739	0.0579694	0.0550852	0.653642
0.170398	0.170354	0.0466493	0.369381
0.196531	0.166269	0.119986	-0.000713467
0.0145278	0.193751	0.0570985	0.00534237
0.1067	0.130543	0.192401	0.0924164
0.135701	0.0483627	0.00202173	0.0529949
0.0891682	0.0472205	0.157561	0.999802
0.0975048	0.0785899	0.158946	0.828334
0.0895531	0.1761	0.159114	0.00227716
0.108934	0.105242	0.0466671	0.999998
0.0248931	0.0981323	0.0177047	0.999629
0.128329	0.113878	0.112117	0.0031345
0.128841	0.109107	0.169217	0.0740327
0.142248	0.033476	0.182586	0.219148
0.178223	0.168426	0.0402991	0.999934
0.0777742	0.0216539	0.037046	0.0854724
0.187043	0.106404	0.00524805	0.531723
0.119258	0.101343	0.0136147	0.401757
0.0989502	0.120647	0.101029	0.00609347
0.00675711	0.0120618	0.178887	0.283632
0.158686	0.161904	0.0478282	0.407789
0.00248598	0.0817817	0.0425689	0.261067
0.16918	0.164299	0.140857	0.134517
0.164126	0.120799	0.0166889	0.99998
0.108141	0.075098	0.158732	0.00109465
0.0615025	0.199824	0.108951	0.00512967
0.0874015	0.034609	0.00892421	0.0602727
0.0310737	0.134507	0.0361212	0.596793
0.0935247	0.0840865	0.182623	0.127659
0.16879	0.0364452	0.0758486	0.447711
0.0188595	0.104208	0.104396	0.0201161
0.110429	0.0385479	0.0824423	0.244263
0.133019	0.12084	0.0068821	0.599377
0.0529247	0.157689	0.00720455	0.999466
0.0125669	0.053584	0.0528338	0.782682
0.00472561	0.0426067	0.193112	0.338934
0.0445394	0.130368	0.188539	0.0172426
0.013893	0.00799361	0.0702401	0.00658309
0.0803594	0.140081	0.102878	0.0335268
0.120354	0.00212812	0.178878	0.0461226
0.0470653	0.0129163	0.030613	0.0747996
0.00730766	0.0330614	0.0158112	0.236604
0.169557	0.0470751	0.0507474	0.203515
0.0417489	0.154853	0.0601743	0.000147592
0.0374207	0.167211	0.173678	0.00284824
0.0941469	0.1282	0.151132	0.000924053
0.0730633	0.154807	0.127405	0.00212644
0.109812	0.180754	0.141263	0.0344486
0.112521	0.0579461	0.0479842	0.512101
0.00511914	0.181151	0.0439956	0.000786447
0.0127515	0.0390241	0.0860269	0.950519
0.00509378	0.114012	0.065456	0.00245227
0.0451316	0.0643539	0.0718106	0.900812
0.119293	0.10347	0.107543	0.00453438
0.103251	0.138107	0.197561	0.112275
0.125178	0.0889568	0.0855651	0.999999
0.123884	0.172735	0.132645	0.0655368
0.0171205	0.0989144	0.0799944	0.0134704
0.160248	0.0263078	0.0359514	0.120909
0.0266675	0.115554	0.12091	0.0810865
0.107476	0.120096	0.0268767	1
0.145135	0.148667	0.0693527	0.999436
0.0947671	0.0113683	0.1256	0.0513478
0.124963	0.0663924	0.179995	0.072935
0.169497	0.115519	0.0186082	0.999997
0.0990451	0.035742	0.163732	0.348209
0.0594515	0.151318	0.127482	0.0714988
0.196552	0.135192	0.0947168	0.0523029
0.0929511	0.133504	0.00809913	0.74984
0.0990052	0.150359	0.071091	0.0360309
0.155203	0.131189	0.151667	0.144076
0.145513	0.125539	0.1664	0.0899895
0.161649	0.126057	0.144726	0.101184
0.121498	0.00254856	0.195305	0.0590154
0.121903	0.0603242	0.152504	0.542377
0.0765214	0.0117943	0.118403	0.077019
0.130027	0.183883	0.184847	0.0318929
0.084078	0.117797	0.0438592	0.069109
0.0485229	0.152315	0.00805268	0.999918
0.106036	0.0979514	0.0478883	0.992183
0.114675	0.195387	0.0275898	0.999088
0.0932701	0.181456	0.137699	0.0012275
0.159601	0.178164	0.0571129	0.0776927
0.0378419	0.0800742	0.139777	0.010512
0.143	0.180266	0.12935	0.00466127
0.0966414	0.157744	0.191866	0.0710345
0.11624	0.151413	0.156537	0.0276977
0.11725	0.103809	0.169539	0.016607
0.104757	0.050922	0.0281111	0.357974
0.114508	0.105917	0.0388925	0.961627
0.0954608	0.144907	0.00777395	0.691856
0.19355	0.00260473	0.181193	0.0723642
0.193277	0.103746	0.0481678	0.999996
0.19406	0.0259133	0.0322314	0.0757852
0.0293433	0.0401076	0.0546276	0.290193
0.0283877	0.061533	0.0991379	0.999968
0.0782474	0.110312	0.130204	0.123829
0.0143749	0.0211372	0.196372	0.571956
0.198798	0.0842702	0.0525167	0.992944
0.000436105	0.171295	0.00179614	0.174754
0.10936	0.0794266	0.0577066	0.999915
0.181669	0.00941324	0.0710505	0.0798924
0.0411232	0.0230069	0.0696514	0.128141
0.0881543	0.0622148	0.179739	0.372927
0.082478	0.181616	0.0181793	0.990125
0.0599647	0.00116399	0.199279	0.0502689
0.113859	0.106939	0.0530646	0.0597971
0.194293	0.173683	0.0105425	0.845707
0.0888236	0.0571767	0.115414	0.991576
0.0911807	0.00178463	0.196471	0.0681226
0.000420216	0.116292	0.0870625	2.23948e-13
0.0249836	0.0812133	0.00230581	0.162856
0.0280249	0.0894286	0.0716777	0.999999
0.196748	0.14176	0.198991	0.00101825
0.148214	0.037956	0.0710296	0.249953
0.163376	0.0416507	0.0265553	0.446306
0.0488995	0.128474	0.0124377	0.987401
0.142486	0.191994	0.157005	0.196649
0.108677	0.199501	0.124309	0.0425119
0.186842	0.111538	0.0687856	9.16302e-05
0.0468816	0.0354846	0.0314478	0.188679
0.00961409	0.139494	0.00381249	0.997296
0.176618	0.0312193	0.108859	0.280791
0.0432565	0.0987792	0.143284	0.0391377
0.0906182	0.085744	0.0994648	0.268376
0.094737	0.100041	0.123479	0.00368887
0.158214	0.104403	0.198442	0.0673424
0.154988	0.0806852	0.00559534	0.444
0.18609	0.120505	0.0402013	0.197643
0.0186626	0.143313	0.0454028	0.999844
0.165678	0.174157	0.129787	0.0630364
0.0124782	0.145272	0.158989	0.00362368
0.187971	0.0715828	0.0127475	0.3429
0.182306	0.104113	0.14417	0.0732823
0.075075	0.120846	0.120487	0.00132631
0.0565972	0.0930579	0.0580311	0.161525
0.0763936	0.0812245	0.0955803	0.00283622
0.186921	0.174173	0.0956067	0.00013238
0.121308	0.091507	0.0391152	0.979183
0.121046	0.0930702	0.0741906	0.0437113
0.193364	0.115027	0.0857177	0.0560501
0.119348	0.0263745	0.187439	0.249263
0.00667453	0.171953	0.181023	0.00861219
0.0539156	0.0289888	0.0597768	0.194081
0.0278392	0.0587238	0.173946	0.425069
0.168733	0.0643248	0.177016	0.341099
0.0168308	0.0209513	0.168543	0.282755
0.0968446	0.0114518	0.0121617	0.0537937
0.186747	0.115653	0.011145	0.784656
0.0491679	0.197325	0.0709475	0.0327326
0.190339	0.120747	0.048559	0.999983
0.149085	0.0822084	0.0446136	0.984375
0.128837	0.163483	0.179328	0.0183708
0.0405837	0.0108524	0.171076	0.256577
0.192776	0.160396	0.01578	0.997153
0.0626159	0.125204	0.0232576	0.997198
0.0307728	0.175678	0.0789028	0.00926029
0.0561009	0.165536	0.174793	0.00145746
0.162731	0.00998713	0.0193244	0.0422195
0.115217	0.0341497	0.0160547	0.0799701
0.0284969	0.180581	0.0783345	0.0159028
0.186034	0.0202409	0.148679	0.329023
0.0537475	0.198344	0.0629832	0.0248668
0.178003	0.0153641	0.0631345	0.0562508
0.12475	0.0983544	0.101286	-0.00411187
0.123233	0.196602	0.120559	0.00950883
0.0419928	0.127709	0.147544	0.0751155
0.119045	0.10781	0.0173286	0.0488797
0.017709	0.00310383	0.19085	0.145893
0.00255154	0.109826	0.101175	0.0333236
0.151581	0.195796	0.182665	0.0671136
0.170161	0.144751	0.146598	0.159536
0.0976756	0.0686304	0.173667	0.00583771
0.044774	0.0135774	0.187501	0.184825
0.0443074	0.0902193	0.0459791	0.999135
0.0707489	0.0727307	0.131414	0.00696747
0.0737971	0.0524983	0.0841141	0.65279
0.0266201	0.0684408	0.0627834	0.999988
0.0113349	0.162546	0.1318	0.00561603
0.106142	0.146455	0.165271	0.105155
0.0734908	0.00760998	0.129778	0.0470929
0.161	0.0413733	0.0622348	0.477001
0.150361	0.151002	0.00560472	0.724325
0.0464359	0.0580953	0.0411214	0.827019
0.0381413	0.152616	0.0429716	0.999782
0.0874284	0.140313	0.0873316	0.0273598
0.00219628	0.0107716	0.0714587	0.3708
0.116786	0.140915	0.102036	0.0556607
0.029487	0.155084	0.137919	0.111302
0.0667015	0.135343	0.0795426	0.0522863
0.159303	0.117724	0.112951	0.024842
0.19295	0.109457	0.110872	0.993809
0.185902	0.020601	0.0367201	0.047953
0.0487853	0.0822908	0.0529441	0.984018
0.0417578	0.0154775	0.188173	0.161418
0.0833839	0.0529169	0.104925	0.999133
0.0541427	0.158463	0.00637815	0.886522
0.198358	0.159352	0.130135	0.0253861
0.0196846	0.117978	0.182863	0.00429485
0.0445468	0.010627	0.179647	0.20009
0.146271	0.0457854	0.137674	0.530005
0.0491157	0.0446401	0.0493621	0.284249
0.155365	0.0324816	0.0694347	0.171575
0.096	0.00481108	0.175371	0.0648702
0.0391847	0.0914023	0.089794	0.357204
0.116907	0.11576	0.148576	0.146838
0.071614	0.0679688	0.18037	0.201694
0.171883	0.140703	0.183887	0.00467061
0.101708	0.172532	0.0015634	0.423617
0.0301459	0.0670872	0.0415841	0.997106
0.00454245	0.193012	0.0693072	7.75059e-07
0.0255798	0.000344478	0.0363317	0.0541363
0.147639	0.161825	0.106786	0.00487707
0.018624	0.11952	0.155074	0.113825
0.058931	0.137136	0.0250644	0.999982
0.191342	0.0830579	0.116538	0.922585
0.0268367	0.172335	0.0614827	0.00138976
0.0318804	0.07918	0.0143983	0.501311
0.00979608	0.0209494	0.0403602	0.175984
0.0827662	0.0765524	0.0609179	0.455053
0.153346	0.0346721	0.00337366	0.070255
0.0264753	0.159082	0.144977	0.00160346
0.00401901	0.0923798	0.0251928	0.999999
0.161829	0.0990239	0.196427	0.122944
0.0739823	0.0508001	0.0620529	0.461388
0.0983324	0.193249	0.00152467	0.342471
0.0865656	0.105793	0.0480752	0.999998
0.133011	0.128577	0.114086	0.00159186
0.00967331	0.198686	0.174499	0.014706
0.168609	0.177082	0.136885	0.098393
0.159417	0.1362	0.185375	0.0698814
0.0904576	0.00224168	0.188395	0.0432043
0.10338	0.171361	0.128662	0.0563901
0.189103	0.197051	0.0816935	0.00438964
0.0685877	0.194628	0.0903814	0.000957177
0.196727	0.0243231	0.0795187	0.10258
0.136564	0.103617	0.0155981	0.976851
0.157666	0.146957	0.008611	0.979419
0.0837321	0.0384061	0.0400613	0.148279
0.0340273	0.186748	0.136193	0.0270659
0.188744	0.134606	0.0952614	0.0537813
0.0834774	0.0260659	0.136533	0.268563
0.0526477	0.116327	0.11461	0.0420547
0.00148244	0.115346	0.152546	0.0511797
0.160571	0.0209402	0.0128127	0.069191
0.0976715	0.153526	0.197966	0.0533242
0.194238	0.0927204	0.099407	0.121409
0.0984349	0.0329689	0.15816	0.225799
0.0614072	0.17507	0.0185784	0.959794
0.0175005	0.152372	0.106754	0.0074674
0.0758122	0.117212	0.124257	0.0961446
0.1953	0.0713686	0.174236	0.00942546
0.151231	0.0809971	0.122873	0.00688723
0.148556	0.170379	0.0979061	0.0420103
0.0500243	0.12162	0.171725	0.0889971
0.157048	0.0831211	0.0224868	0.844957
0.140583	0.129894	0.000133792	0.022455
0.165604	0.102463	0.0753806	0.891527
0.115683	0.114244	0.0876145	0.00230348
0.195043	0.181103	0.134647	0.00162837
0.107535	0.0753486	0.0236846	0.454933
0.112459	0.18388	0.0308319	0.999961
0.054376	0.174603	0.0857422	0.0581756
0.0468047	0.160605	0.19228	0.052247
0.123265	0.0436801	0.197375	0.0371868
0.0852736	0.168084	0.191407	0.0217619
0.155301	0.0702637	0.178452	0.0493648
0.146732	0.0698913	0.168108	0.692266
0.0794037	0.0135758	0.153874	0.204365
0.0866144	0.136099	0.0299318	1
0.185393	0.0131771	0.189636	0.147097
0.106297	0.0282703	0.051121	0.442143
0.0797361	0.00810136	0.194935	0.0561001
0.16242	0.182097	0.0407132	0.00584303
0.0549392	0.0709693	0.187926	0.0034021
0.164664	0.178976	0.0797332	0.00209595
0.0800279	0.168804	0.068162	0.000680387
0.0694559	0.196584	0.135574	0.00938909
0.019418	0.128781	0.19462	0.0579066
0.118321	0.140515	0.0232145	1
0.177155	0.027405	0.130959	0.344161
0.0827377	0.0556158	0.134741	0.139449
0.0297415	0.0109991	0.0253403	0.0759812
0.0397309	0.0931802	0.151681	0.12602
0.0911904	0.182543	0.0194695	0.999122
0.0655935	0.0457963	0.0965856	0.711019
0.0801363	0.0887793	0.0134134	0.738831
0.0521373	0.181907	0.00241466	0.23131
0.10461	0.118529	0.0991734	0.00770442
0.0641127	0.198625	0.0474862	0.277322
0.0627539	0.10894	0.0639715	0.0238108
0.171691	0.0520547	0.142595	0.989054
0.0653563	0.0794578	0.103336	0.051688
0.198297	0.160811	0.0470385	0.321268
0.0849072	0.0789431	0.118699	0.107985
0.0520472	0.130769	0.108556	0.00343943
0.102787	0.085695	0.168978	0.0567626
0.0252275	0.0217422	0.0858744	0.140454
0.180467	0.12808	0.155667	0.149688
0.142285	0.151469	0.15859	0.00161873
0.142527	0.0749045	0.0461298	0.9598
0.14375	0.194391	0.170543	0.0644968
0.188232	0.0918256	0.156552	0.121361
0.131762	0.10775	0.00781715	0.822377
0.0350864	0.17117	0.0864193	0.00484588
0.125629	0.172068	0.183485	0.0969132
0.0913979	0.193994	0.00117209	0.339845
0.173145	0.0810263	0.0647713	0.951874
0.191311	0.123949	0.0114343	0.759204
0.027295	0.129575	0.093267	0.0250812
0.0950529	0.0900693	0.155887	0.000610719
0.161166	0.037715	0.0879287	0.291602
0.125035	0.185219	0.00171466	0.260159
0.0710854	0.197135	0.0966447	0.041064
0.195341	0.0608968	0.13327	0.980414
0.108965	0.0442113	0.189058	0.903263
0.0152079	0.0578033	0.165807	0.182406
0.0278422	0.0743726	0.0761575	0.00138307
0.0405655	0.0175773	0.091619	0.173726
0.0287478	0.0462388	0.14139	0.0652893
0.0236736	0.133336	0.103419	0.0226617
0.178375	0.0233467	0.0849325	0.242902
0.0503774	0.154892	0.193438	0.111971
0.0272571	0.062275	0.0424104	0.98412
0.0997815	0.13389	0.0860184	0.0896596
0.198956	0.163983	0.0626451	0.00506884
0.172407	0.0221268	0.0461966	0.0686366
0.120172	0.0508603	0.0886429	0.792633
0.104842	0.149215	0.028959	0.721789
0.0437944	0.00384612	0.150969	0.0697121
0.162252	0.00698147	0.137352	0.0748859
0.0967924	0.16554	0.0870555	0.0842243
0.107669	0.0262748	0.152238	0.230127
0.0321612	0.132762	0.0197177	0.310534
0.0575352	0.141177	0.162439	0.0775362
0.177786	0.0687391	0.0945598	0.835601
0.0274502	0.167794	0.07879	0.165903
0.194914	0.0212223	0.143169	0.0737504
0.0796047	0.156325	0.0943048	0.0303699
0.0336585	0.0280922	0.10649	0.6102
0.170406	0.120606	0.0791552	0.035361
0.10768	0.10654	0.0150011	0.0832242
0.1344	0.0817206	0.0711021	0.944674
0.0549876	0.0495452	0.0607621	0.462615
0.102103	0.123031	0.0522416	0.111302
0.098929	0.0058096	0.106777	0.0703948
0.0485964	0.113852	0.0132486	0.877616
0.144798	0.152387	0.0646174	0.0165268
0.059024	0.0632252	0.0387821	-0.0094022
0.0841221	0.16955	0.0702341	0.0046463
0.113023	0.0341685	0.0979923	0.262033
0.173596	0.194761	0.0864801	0.00209086
0.130892	0.0122602	0.0712489	0.0680655
0.00791097	0.0801545	0.168899	0.0635305
0.075517	0.111684	0.0805853	0.0463547
0.130511	0.197174	0.196562	0.0818276
0.16918	0.00712596	0.0847537	0.0653905
0.059902	0.0451962	0.03572	0.202864
0.0995825	0.0814628	0.158973	0.00522003
0.0259452	0.0845669	0.0824714	0.957003
0.121333	0.100027	0.163763	0.0121229
0.092234	0.148375	0.132803	0.0195977
0.132163	0.136207	0.133468	0.0769282
0.125609	0.00477444	0.00346848	0.0520352
0.117895	0.0831149	0.16345	0.129598
0.196276	0.112887	0.187705	0.0672918
0.101674	0.196472	0.0663494	0.0464294
0.096802	0.198374	0.122257	0.0352488
0.0323411	0.0419824	0.0326021	0.206843
0.0124585	0.0409818	0.130187	0.38218
0.0522226	0.0524937	0.149299	0.991389
0.118037	0.168482	0.173286	0.0996383
0.0276983	0.0268408	0.0526871	0.203604
0.172705	0.116369	0.18822	0.12947
0.0123195	0.00905403	0.186039	0.139352
0.0936249	0.0569367	0.170614	0.43404
0.166816	0.000450094	0.170594	0.0704258
0.112609	0.00599787	0.174569	0.055327
0.0132617	0.188444	0.156694	0.00407831
0.114194	0.00387721	0.0970427	0.0648425
0.0728377	0.107488	0.15348	0.00632378
0.117463	0.00326168	0.00929624	0.0436946
0.103651	0.186836	0.191301	0.00344658
0.0158612	0.000534316	0.108408	0.135695
0.0712249	0.16944	0.0904039	0.0952101
0.0971095	0.112905	0.0489105	1
0.129012	0.186015	0.0695791	0.0521308
0.026588	0.111476	0.0743791	0.999863
0.0359674	0.0705012	0.166482	0.00135213
0.196493	0.0537532	0.133756	0.0306589
0.00143971	0.122528	0.05521	4.04363e-07
0.172797	0.186998	0.0605094	0.00503362
0.0241885	0.0515674	0.170946	0.999998
0.175789	0.140298	0.0846652	0.0336398
0.0888791	0.198358	0.167624	0.0543979
0.039886	0.0973838	0.120244	0.090251
0.148442	0.0650287	0.00870651	0.422602
0.193356	0.154235	0.0571458	2.71409e-05
0.0450149	0.181253	0.00333625	0.908895
0.0952067	0.000195443	0.014703	0.0376168
0.0834508	0.140478	0.138921	0.00206212
0.072186	0.00259144	0.193038	0.0608389
0.0627553	0.178	0.0226532	0.259454
0.161315	0.164039	0.0695921	0.999419
0.0968411	0.156646	0.0321442	0.999586
0.0988083	0.120071	0.0126594	0.978613
0.00964378	0.108239	0.189826	0.0343913
0.0503528	0.0640361	0.12266	0.0017289
0.00396612	0.18138	0.146837	0.0213811
0.0476312	0.187198	0.0680837	0.000220777
0.184993	0.127375	0.195836	0.0294115
0.117321	0.161944	0.0769645	0.0015115
0.1094	0.0405086	0.106116	0.282095
0.199728	0.0629767	0.0405311	0.704811
0.175446	0.12791	0.18223	0.0392429
0.147336	0.0228486	0.069966	0.310024
0.147026	0.108878	0.0258739	0.121583
0.0137661	0.0720475	0.088686	0.726034
0.174862	0.114893	0.198971	0.000324202
0.101113	0.0891837	0.117081	0.000499264
0.160073	0.057227	0.0281686	0.114263
0.139956	0.120017	0.00671901	0.411572
0.102133	0.0286955	0.0326102	0.261696
0.107058	0.164013	0.168693	0.150643
0.10125	0.114628	0.0267733	0.25338
0.0400414	0.0347631	0.194735	0.896355
0.109347	0.139597	0.0256082	0.999985
0.177286	0.0322989	0.0821994	0.320069
0.166579	0.171698	0.139538	0.135159
0.174391	0.0499816	0.187967	0.0310929
0.0329616	0.000413568	0.10018	0.117344
0.0545866	0.0953085	0.0194449	0.902893
0.184159	0.192677	0.172776	0.0120482
0.0462042	0.0748815	0.0369606	0.999636
0.157799	0.120633	0.013112	0.132617
0.051357	0.197831	0.161561	0.00288396
0.0357641	0.141873	0.173178	0.0118321
0.0441897	0.182974	0.0716832	0.103945
0.139395	0.161896	0.111259	0.173995
0.0523887	0.123887	0.0178438	0.999981
0.0946656	0.0131249	0.156253	0.212194
0.183172	0.115074	0.196137	0.106475
0.156467	0.194675	0.132123	0.0887873
0.107556	0.148247	0.19746	0.00372448
0.109438	0.0410549	0.117166	0.607429
0.106725	0.0440548	0.060079	0.305143
0.16513	0.114689	0.00185879	0.295243
0.0104557	0.142837	0.11474	0.00736697
0.0308169	0.0909225	0.145211	0.00403117
0.00761166	0.108295	0.0436863	0.166007
0.103111	0.000696198	0.154276	0.0530525
0.0747836	0.098014	0.179835	0.0263262
0.163468	0.0226807	0.107138	0.354906
0.115376	0.135591	0.193264	0.0765807
0.0596582	0.117757	0.039125	1
0.0538316	0.0908273	0.153481	0.158368
0.0864486	0.190623	0.0909773	0.0103436
0.164268	0.12983	0.0291601	1
0.112343	0.0364063	0.154859	0.520408
0.198277	0.187817	0.022781	0.937463
0.17817	0.107354	0.020767	0.583278
0.0516865	0.169884	0.0463854	0.668596
0.0145451	0.115389	0.068992	0.145045
0.177815	0.0664012	0.197274	0.052743
0.173825	0.120998	0.0960661	0.0453039
0.00646997	0.0755636	0.140128	0.024969
0.0719937	0.142634	0.00138777	0.287949
0.154908	0.107472	0.118635	0.000155668
0.0978627	0.0757308	0.00228571	0.0872888
0.150883	0.159963	0.0267124	0.990207
0.199116	0.190333	0.0999318	0.0526878
0.0744323	0.00182851	0.109344	0.00998257
0.153863	0.0296545	0.0300766	0.15374
0.0624295	0.0409132	0.12385	0.885415
0.00123252	0.0968304	0.0687856	0.114345
0.087305	0.1356	0.132369	0.0547573
0.026795	0.107335	0.0104632	0.995327
0.0404397	0.177329	0.114565	0.0199692
0.128598	0.058233	0.0650114	0.866018
0.125998	0.0898069	0.00236329	0.217249
0.0882982	0.142286	0.191645	0.000344586
0.0779857	0.0498752	0.046684	0.299146
0.0561987	0.106614	0.12753	0.00262201
0.0210923	0.0707686	0.133623	0.617844
0.00593162	0.104868	0.0767962	0.00851301
0.111753	0.0204648	0.0446617	0.174331
0.129622	0.0337002	0.103129	0.275243
0.0774268	0.0822122	0.0133082	0.523375
0.090675	0.118065	0.193427	0.0242344
0.173501	0.139137	0.169245	0.0565213
0.072091	0.179533	0.0255006	0.996555
0.143733	0.142221	0.157824	0.00544457
0.157146	0.0175319	0.0838712	0.118595
0.152402	0.0746645	0.110301	0.0029982
0.0905039	0.00973895	0.14974	0.0706796
0.159911	0.0648058	0.16201	0.0371902
0.0656715	0.130593	0.0506148	1
0.103292	0.0209202	0.139958	0.236657
0.130568	0.197868	0.159096	0.0780953
0.0430208	0.084916	0.193988	0.00310833
0.0621727	0.00163677	0.196974	0.0508706
0.160274	0.120098	0.0297915	0.999915
0.140615	0.000791325	0.0305384	0.0439115
0.0722335	0.0657941	0.123639	0.999997
0.181342	0.132184	0.157242	0.000595412
0.167423	0.00983924	0.0261843	0.058386
0.0888572	0.185213	0.199846	0.0464443
0.163028	0.0123348	0.0412218	0.0567198
0.0427322	0.0658412	0.0549355	0.999972
0.0573697	0.00128877	0.061513	0.0877748
0.0398046	0.073884	0.149463	0.0721513
0.191951	0.169517	0.117767	0.117373
0.0988486	0.0178143	0.185964	0.256185
0.0640268	0.0588156	0.120193	0.0526947
0.0579425	0.179609	0.183568	0.0210001
0.176102	0.123261	0.0289795	0.502767
0.192823	0.098142	0.126039	0.121051
0.137888	0.142044	0.023214	0.999987
0.195342	0.102931	0.102444	0.000283047
0.0666252	0.196827	0.195391	0.0124196
0.0727252	0.012542	0.0308408	0.055434
0.0664359	0.0960859	0.139465	0.297984
0.170832	0.176441	0.173733	0.0771959
0.0873871	0.00923766	0.125303	0.0561229
0.131581	0.103849	0.0139732	0.801901
0.190399	0.18195	0.191358	0.00146328
0.100574	0.106899	0.00916772	0.453773
0.0936346	0.135979	0.119315	0.059012
0.0808262	0.161329	0.199606	0.00325507
0.174584	0.011299	0.0398199	0.0644386
0.156522	0.0524741	0.197752	0.951675
0.186993	0.0732363	0.117159	0.172175
0.111632	0.116405	0.0698192	0.999576
0.159672	0.0737581	0.0958562	0.00425376
0.174061	0.189486	0.0560956	0.6804
0.0246653	0.137987	0.00314159	0.362137
0.181997	0.0535073	0.190493	0.0104157
0.0188484	0.133528	0.0539158	0.000115136
0.00455606	0.133378	0.143608	0.0051505
0.152896	0.0319446	0.0791709	0.374228
0.0983205	0.0699395	0.0681516	0.999541
0.181258	0.0755663	0.150695	0.100257
0.149298	0.0302207	0.133379	0.304459
0.132964	0.00436349	0.0608435	0.0676477
0.122704	0.158164	0.14233	0.00616537
0.108895	0.093914	0.137533	0.00215782
0.113201	0.0801216	0.0222469	0.767445
0.0766915	0.0435381	0.115068	0.766405
0.101501	0.0646946	0.0224363	0.00251206
0.0277201	0.050802	0.0292001	0.821052
0.186443	0.168145	0.0924388	0.00506449
0.164094	0.0840627	0.0588156	0.01992
0.163559	0.00857385	0.136732	0.0668374
0.0142038	0.120138	0.00677671	0.995728
0.135018	0.00379682	0.169234	0.0665488
0.0474448	0.0144037	0.0860462	0.110638
0.136521	0.0799753	0.0108964	0.310953
0.0635755	0.121317	0.08021	0.00374756
0.0970234	0.192465	0.014519	0.250166
0.174823	0.172071	0.00409629	0.793078
0.160549	0.106315	0.191791	0.11737
0.137732	0.162521	0.156122	0.0626556
0.182044	0.0279859	0.164467	0.192537
0.165173	0.0472618	0.0422052	0.333349
0.0752938	0.00395312	0.118945	0.081352
0.0771409	0.0691384	0.0233744	0.321116
0.194508	0.146305	0.106009	0.00314927
0.0730547	0.00219893	0.00152416	0.0503864
0.158532	0.0683696	0.0114244	0.519973
0.184917	0.074026	0.0494699	0.801552
0.0964478	0.0681594	0.0646322	0.920255
0.0662261	0.10155	0.00663692	0.390328
0.15559	0.0508849	0.0613579	0.542644
0.139513	0.187971	0.0791902	0.192603
0.0256105	0.0203959	0.151274	0.197735
0.0196956	0.0345145	0.0969045	0.606909
0.0432584	0.0102931	0.129991	0.112347
0.00960111	0.0932909	0.114087	0.034608
0.100542	0.0747324	0.151009	0.0151898
0.166892	0.0202117	0.100988	0.236525
0.0270743	0.14537	0.019729	0.999999
0.175583	0.169221	0.0655648	0.00343178
0.0169756	0.10207	0.0874764	0.00137356
0.113988	0.100601	0.0102385	0.632666
0.138274	0.00988668	0.0648482	0.0598546
0.0429502	0.18519	0.137427	0.126908
0.0128631	0.102504	0.161015	0.0053721
0.0225257	0.109319	0.177638	0.0365871
0.0509194	0.0843455	0.134077	0.601597
0.179631	0.137134	0.144234	0.126456
0.124625	0.166315	0.0169664	0.212608
0.161196	0.0194067	0.0669768	0.112861
0.196342	0.0437612	0.074008	0.21739
0.123608	0.18866	0.0318443	0.954673
0.0768784	0.0521101	0.156832	0.867011
0.190345	0.0879481	0.0990418	0.00325988
0.0256038	0.0039424	0.026965	0.0573329
0.129319	0.0756852	0.149067	0.0875611
0.0033771	0.118951	0.0600199	0.180889
0.16487	0.143589	0.153962	0.0733752
0.0549296	0.17682	0.0827605	0.0462319
0.0301858	0.0834988	0.0469059	0.999981
0.115097	0.061774	0.0246775	0.450649
0.01036	0.142171	0.173614	0.0513596
0.188273	0.0344484	0.142185	0.221707
0.100937	0.16646	0.0440449	0.986365
0.115222	0.0888035	0.119922	0.0314742
0.0668949	0.0623521	0.151793	0.737314
0.115599	0.0266574	0.106224	0.176477
0.11724	0.0469541	0.05621	0.275705
0.16891	0.00738421	0.0391164	0.0572278
0.0107673	0.0672401	0.0916962	0.0642668
0.046354	0.0977372	0.131377	0.0270834
0.18427	0.0232159	0.187762	0.221372
0.00527746	0.122018	0.183396	0.0180677
0.0440503	0.110462	0.0939816	0.00194589
0.149049	0.12369	0.114943	0.00556175
0.00949873	0.0298907	0.109367	0.396746
0.0872636	0.0411171	0.140144	0.650502
0.0185859	0.197556	0.19651	0.0547399
0.0237024	0.181617	0.0876034	0.00720195
0.0592368	0.0682053	0.0515791	0.998568
0.0562161	0.0938607	0.139629	0.0286279
0.0830282	0.00130445	0.189182	0.0534971
0.172426	0.104251	0.131053	0.066112
0.15667	0.0978505	0.17829	0.107778
0.0385524	0.138301	0.193151	0.0528598
0.0174305	0.101461	0.070798	0.000665185
0.112311	0.058107	0.0181108	0.418639
0.151946	0.0158209	0.107577	0.119143
0.0850692	0.0495316	0.0383397	0.239942
0.0668272	0.051061	0.117549	0.973954
0.0602119	0.12458	0.178201	0.0941384
0.157261	0.106128	0.00204393	0.273276
0.00358881	0.0224087	0.0382538	0.219347
0.0449658	0.105342	0.136287	0.0766589
0.18408	0.171585	0.105034	0.0633373
0.178863	0.10994	0.0631662	0.999999
0.0451724	0.199447	0.198336	0.0754244
0.161463	0.127466	0.0282967	0.999918
0.19843	0.0917506	0.12712	0.129852
0.00858304	0.0554848	0.0148492	0.337542
0.11281	0.000660914	0.0149835	0.0411667
0.103035	0.0350332	0.152585	0.552477
0.164258	0.133704	0.124295	0.0059081
0.0979739	0.132408	0.161889	0.00157178
0.196269	0.165198	0.14454	0.00911784
0.0170165	0.158166	0.061691	0.00716243
0.123451	0.112478	0.167061	0.0353115
0.00205282	0.18178	0.131936	0.00668657
0.0325646	0.0281054	0.0264039	0.160295
0.0640361	0.0572986	0.0202237	0.239914
0.00207793	0.135177	0.0341941	0.0396218
0.0319076	0.099849	0.0138664	0.98066
0.0969992	0.0994299	0.0718355	0.308296
0.00259972	0.033958	0.0332264	0.448815
0.0320438	0.0642349	0.138152	0.0319906
0.0678859	0.156682	0.08278	0.0258131
0.136922	0.18108	0.155413	0.00995324
0.000925211	0.17151	0.0861433	1.53376e-05
0.156288	0.12101	0.108392	0.00750671
0.13636	0.09666	0.146892	0.0141286
0.144865	0.197526	0.166415	0.0803701
0.121914	0.0499613	0.191763	0.00338507
0.0817793	0.0188096	0.0209112	0.0464941
0.169993	0.00293677	0.0970032	0.0766095
0.0623308	0.128575	0.0843998	0.996317
0.152683	0.0960152	0.068497	0.999999
0.0915756	0.00684649	0.102415	0.0703225
0.118713	0.142204	0.0466187	0.998844
0.133606	0.0288983	0.105463	0.271888
0.100696	0.105716	0.162899	0.00504756
0.186328	0.130943	0.0178891	0.981727
0.0848231	0.0471671	0.150681	0.998979
0.0287142	0.124289	0.108736	0.975133
0.0167114	0.13003	0.091689	0.146272
0.0485006	0.0609833	0.0162303	0.269832
0.026104	0.0996767	0.0971384	0.0913138
0.0895796	0.150724	0.0894761	0.215842
0.0976127	0.124817	0.0557173	0.178163
0.153808	0.0941334	0.120874	0.101122
0.103867	0.0289452	0.0752369	0.145134
0.0450967	0.0490927	0.0358341	0.267057
0.141471	0.106125	0.0755869	0.999559
0.128184	0.185307	0.128088	0.0847844
0.116772	0.177458	0.129302	0.0105141
0.184276	0.00626256	0.0710557	0.0361717
0.104552	0.0915558	0.14549	0.00945088
0.194034	0.0914629	0.0152589	0.642781
0.192668	0.184968	0.078233	0.0791788
0.158461	0.191269	0.111104	-3.20626e-05
0.100194	0.125373	0.0694884	0.848189
0.0159018	0.117478	0.0725293	0.0323929
0.095446	0.144949	0.0496413	0.167213
0.087233	0.0460022	0.0879544	0.391134
0.122492	0.0664629	0.0218711	0.00295459
0.125059	0.155448	0.00258728	0.463882
0.134571	0.0606084	0.114415	0.0607953
0.0379815	0.0781234	0.184442	0.177292
0.0734482	0.167441	0.197926	0.069451
0.19717	0.194585	0.0173706	0.999393
0.134046	0.0231301	0.00548119	0.0359785
0.0349971	0.0662326	0.0795795	0.999924
0.118602	0.0389075	0.0747492	0.22836
0.163989	0.0172875	0.0409747	0.053392
0.177403	0.189049	0.160428	0.00349274
0.194012	0.0847927	0.0320275	0.989711
0.037558	0.0595898	0.146055	0.105705
0.0421069	0.0263788	0.00734819	0.171104
0.00528544	0.132721	0.0981473	0.00317231
0.0676235	0.0819409	0.0627636	0.999997
0.150644	0.138324	0.143415	0.0507656
0.100315	0.076161	0.182153	0.00399471
0.128601	0.0305892	0.0231303	0.100913
0.145315	0.150179	0.0903924	0.0898951
0.192172	0.125622	0.00967263	0.728939
0.0623891	0.179294	0.165013	0.0556255
0.0494249	0.162045	0.185791	0.0188924
0.129796	0.0950071	0.0215115	0.829949
0.13173	0.166638	0.122191	0.00617891
0.19094	0.068091	0.164473	0.00879482
0.189857	0.100042	0.0689466	0.999999
0.18564	0.0485984	0.130475	0.339865
0.0367729	0.00975663	0.1056	0.0950833
0.0336684	0.0330918	0.00917343	0.17222
0.081127	0.0326684	0.0737941	0.300042
0.198243	0.0139895	0.046365	0.060941
0.195161	2.46129e-05	0.0944773	0.0622931
0.0732903	0.0969163	0.160736	0.0225887
0.0266633	0.127464	0.083018	0.0552288
0.0706435	0.173113	0.066346	0.00309589
0.112372	0.185387	0.117819	0.0416119
0.175641	0.0922365	0.0870746	0.0546666
0.00715907	0.0588197	0.151377	0.0109471
0.0610828	0.040956	0.00237027	0.114281
0.156019	0.169485	0.135029	0.0571148
0.000685647	0.176076	0.0894939	0.0211336
0.174413	0.0550153	0.0178219	0.339173
0.146306	0.164237	0.0282556	0.999889
0.0744656	0.113805	0.0743044	0.0136464
0.0740354	0.0758413	0.0698498	0.926167
0.133435	0.181413	0.159384	0.0675436
0.119912	0.108212	0.0675038	0.99883
0.133834	0.108788	0.0632575	0.999647
0.0436237	0.0175252	0.0242616	0.0437139
0.132307	0.188264	0.189939	0.0570477
0.0114552	0.17403	0.0643706	0.0149831
0.119195	0.0606515	0.143306	0.00165284
0.0970419	0.106535	0.135895	0.294037
0.0851597	0.0631998	0.17172	0.00513713
0.0407839	0.152331	0.0514228	0.905626
0.107633	0.147316	0.184089	0.105088
0.146563	0.1441	0.133011	0.0367318
0.0871615	0.012479	0.150017	0.104917
0.162681	0.168373	0.0463673	0.376987
0.0406293	0.063027	0.0050701	0.179388
0.0587513	0.056194	0.111003	0.000102086
0.191427	0.0239601	0.158843	0.178633
0.101555	0.033458	0.00994655	0.129275
0.158501	0.0382731	0.0809783	0.406095
0.0700591	0.181505	0.0390622	0.992571
0.0425333	0.131506	0.192389	0.09512
0.122256	0.116797	0.158299	0.151428
0.0591521	0.110359	0.183754	0.00448834
0.0341503	0.0340713	0.159255	0.454056
0.166802	0.0250611	0.165732	0.295133
0.0204685	0.0209707	0.0970674	0.309427
0.138289	0.0261553	0.14096	0.254196
0.176309	0.00749453	0.171305	0.0668838
0.133086	0.0548056	0.083457	0.918428
0.142437	0.0253488	0.153081	0.267285
0.0700086	0.199295	0.104451	0.152473
0.0485144	0.14294	0.0872088	0.881791
0.0485176	0.0138768	0.184077	0.215908
0.181024	0.132947	0.121731	0.102168
0.0620145	0.0878066	0.0938775	0.0617791
0.0917236	0.13042	0.199387	0.00115856
0.115861	0.155693	0.0629855	0.999392
0.0281246	0.0351566	0.0475398	0.187729
0.10704	0.160323	0.0868946	0.0988753
0.177852	0.00892854	0.0645673	0.0512132
0.184817	0.0813502	0.194105	0.0269158
0.0907824	0.0157677	0.144073	0.1957
0.119786	0.0258583	0.0181932	0.0535003
0.0512016	0.079106	0.0618956	0.999999
0.0459739	0.199146	0.0121891	0.999944
0.0870167	0.0702248	0.16526	0.558196
0.1785	0.0981275	0.193883	0.0643061
0.117395	0.0831456	0.126596	0.0149905
0.153478	0.166217	0.163808	0.1145
0.0887732	0.0846881	0.147484	0.0898245
0.0973834	0.172938	0.0422911	0.999999
0.0309034	0.140075	0.184796	0.0370757
0.0711242	0.00736499	0.171343	0.0378222
0.0915032	0.0296848	0.15539	0.328273
0.196965	0.0642117	0.197181	0.00162668
0.19431	0.178583	0.132561	0.00721977
0.139218	0.104237	0.0504149	0.999935
0.137449	0.037627	0.173843	0.645486
0.168829	0.172548	0.191111	0.0154248
0.0459443	0.0943889	0.0900883	0.946483
0.0760675	0.073433	0.0852516	0.999999
0.0156953	0.174296	0.0561363	0.0411576
0.132783	0.114412	0.0286066	0.999999
0.105762	0.15073	0.14826	0.00858138
0.0578894	0.156969	0.0482254	0.680301
0.132975	0.15463	0.190917	0.0136728
0.129364	0.0123402	0.0195091	0.0472755
0.0804333	0.0359979	0.0134977	0.136778
0.0852601	0.0831036	0.108249	0.999924
0.0796048	0.0688437	0.179891	0.0401626
0.092323	0.121772	0.182557	0.121046
0.190597	0.199011	0.130323	0.000331786
0.0381161	0.056921	0.129079	0.0203075
0.0559449	0.0466115	0.0522157	0.318583
0.187769	0.0310787	0.0316132	0.178227
0.101755	0.195175	0.0188947	0.745958
0.0989155	0.0924711	0.0914498	0.987119
0.136079	0.0742111	0.157516	0.179635
0.149395	0.0645897	0.0977439	0.946951
0.0345974	0.0647533	0.0774262	0.99989
0.138205	0.198339	0.0212353	0.838623
0.0140536	0.125842	0.176981	0.00442868
0.0327468	0.108	0.151333	0.133726
0.149448	0.0916199	0.100046	0.0766651
0.0185051	0.183208	0.0220031	0.99998
0.189819	0.0840215	0.0413422	0.742411
0.16816	0.0551376	0.00819773	0.171131
0.143352	0.0983123	0.108944	0.99054
0.131335	0.101306	0.190904	0.0920263
0.169598	0.0705501	0.151436	0.0146821
0.045138	0.115103	0.027599	1
0.135999	0.082053	0.0648785	0.999966
0.050451	0.133614	0.0408198	0.303567
0.00157807	0.118749	0.187649	0.0419877
0.0273506	0.158902	0.0322726	0.999837
0.151766	0.18323	0.0599414	0.000389601
0.195117	0.0506127	0.0750214	0.369039
0.072166	0.158073	0.151848	0.0051515
0.169343	0.00478837	0.150192	0.0690599
0.0413845	0.154219	0.0671086	0.947225
0.112564	0.0248583	0.115119	0.190365
0.104142	0.119533	0.0289405	0.999999
0.149713	0.155452	0.0901905	0.232389
0.00576093	0.112611	0.0615845	0.039428
0.177365	0.022171	0.140916	0.308295
0.143512	0.0327624	0.138947	0.246808
0.199568	0.0543731	0.195103	0.0120958
0.0682712	0.0799732	0.171735	0.930028
0.157956	0.10417	0.0304939	0.986993
0.0687266	0.0818609	0.0770414	0.0877522
0.00627499	0.108369	0.101271	0.278275
0.196055	0.179601	0.145882	0.0022253
0.170475	0.160579	0.103763	0.101214
0.0277112	0.128769	0.0812413	0.00276799
0.0579782	0.188407	0.152029	0.00858768
0.116211	0.117255	0.154809	0.075286
0.110791	0.0675774	0.177103	0.171021
0.0270611	0.145813	0.051576	0.4594
0.0214079	0.0382517	0.109466	0.889258
0.0297626	0.0647819	0.00782502	0.0856424
0.112701	0.106507	0.117349	0.0902499
0.154803	0.109091	0.16775	0.0322781
0.0241493	0.138339	0.177973	0.211111
0.198145	0.111836	0.104558	0.15316
0.0217023	0.127182	0.0667715	0.177882
0.00132125	0.10345	0.0701068	-1.42684e-08
0.0546842	0.153679	0.0183269	0.999992
0.0830142	0.197025	0.113384	0.0453155
0.0398333	0.0364239	0.162346	0.695119
0.132597	0.102159	0.0336718	0.999186
0.01447	0.116953	0.0165988	0.262353
0.0157793	0.1892	0.0970655	0.00986395
0.0492531	0.0768652	0.0596823	0.987707
0.0134578	0.160504	0.0912401	0.0043582
0.0431558	0.112355	0.175089	0.103893
0.122561	0.141343	0.0245111	0.999992
0.150563	0.109135	0.144496	0.0001938
0.0100952	0.132401	0.172717	0.00536808
0.158461	0.0781323	0.0951769	0.999958
0.010136	0.136264	0.188425	0.00406705
0.0309148	0.0587264	0.185356	0.0347372
0.112719	0.110585	0.187967	0.0072675
0.00724336	0.194421	0.0927992	0.0121368
0.00234231	0.166055	0.125485	0.00231313
0.0644526	0.197016	0.155806	0.0962898
0.0214718	0.175068	0.173521	0.0597608
0.0201751	0.154239	0.156185	0.00174413
0.0391772	0.119336	0.131235	0.000830064
0.0461334	0.0498139	0.0852825	0.525703
0.0397414	0.0352996	0.0163584	0.175461
0.189781	0.0296685	0.0801301	0.258114
0.0846507	0.180669	0.00179071	0.273392
0.127141	0.114794	0.101932	0.0608118
0.122862	0.140213	0.191001	0.163966
0.0398089	0.0882999	0.067798	0.000185719
0.133948	0.0280559	0.0921573	0.262183
0.066614	0.185429	0.0636409	0.00599672
0.0420215	0.076828	0.0234574	0.664816
0.142253	0.0809136	0.00129079	0.0210871
0.10649	0.0456413	0.19604	0.967182
0.126719	0.198928	0.167756	0.0102502
0.00793109	0.115239	0.0466758	0.0313082
0.17672	0.0939475	0.108145	0.0352587
0.0945382	0.125304	0.114667	0.00266024
0.0316482	0.158103	0.02918	0.999998
0.139039	0.122325	0.0717235	0.999872
0.0937278	0.0464626	0.011157	0.294502
0.0911292	0.093866	0.0779489	0.0611919
0.15741	0.0764153	0.121423	0.73593
0.0620674	0.178112	0.0386491	0.887882
0.0313944	0.155796	0.00637179	0.239435
0.101535	0.0350532	0.0803176	0.169415
0.0287877	0.182661	0.1849	0.00086021
0.0768375	0.152205	0.101817	0.0710255
0.0313171	0.141539	0.113242	0.0738358
0.00502788	0.0894876	0.0592616	0.0229936
0.135712	0.0943934	0.0443949	0.999999
0.0508214	0.0505986	0.150421	0.213834
0.0916859	0.0448084	0.171403	0.439451
0.158	0.113892	0.0244418	0.996747
0.185926	0.0742269	0.00621986	0.470356
0.0840614	0.0702658	0.101879	0.427958
0.137479	0.137159	0.101697	0.0779776
0.019522	0.0443118	0.106783	0.952491
0.108429	0.181993	0.0148006	0.997924
0.127151	0.0284213	0.125213	0.263882
0.158274	0.055724	0.114877	0.677917
0.11375	0.148946	0.162849	0.138322
0.1588	0.192923	0.192539	0.0663116
0.0279921	0.15718	0.0125289	0.999998
0.04707	0.0928629	0.0540114	0.273555
0.178712	0.017425	0.154876	0.0171285
0.0339194	0.181919	0.178384	0.00745332
0.000131477	0.00953485	0.0426761	0.552293
0.139348	0.160666	0.0938306	0.001186
0.121953	0.0282564	0.153587	0.305952
0.150471	0.0770245	0.0836093	0.915324
0.0899315	0.00170118	0.0791608	0.0608486
0.0496731	0.00159889	0.0557984	0.0572981
0.0180355	0.123822	0.135555	0.0634677
0.00221233	0.0352073	0.160198	0.999916
0.165659	0.196467	0.0621737	0.00657581
0.141106	0.0849527	0.0284645	0.580842
0.0216872	0.0454778	0.18238	0.00315026
0.0342301	0.11684	0.172825	0.05812
0.124225	0.059191	0.0962238	0.656665
0.0974149	0.168381	0.132735	0.00494554
0.079922	0.0422286	0.06345	0.236841
0.0319372	0.0266292	0.151006	0.249755
0.194589	0.0826949	0.046966	0.826492
0.0255274	0.120814	0.193041	0.00825407
0.139817	0.0229278	0.0528722	0.246981
0.0768398	0.176993	0.18665	0.0555176
0.0267771	0.0678772	0.116652	0.790433
0.161895	0.0074511	0.194951	0.0612578
0.115051	0.0981686	0.0805715	0.977993
0.0721941	0.141643	0.188295	0.0364583
0.152371	0.19312	0.14825	0.00202355
0.0236701	0.0265131	0.0762322	0.168481
0.182873	0.133647	0.0871885	0.86078
0.0453367	0.0837517	0.0392158	0.998246
0.0573517	0.0824031	0.0409994	0.999997
0.184151	0.184929	0.0858232	0.0800036
0.192544	0.163948	0.131728	0.0321047
0.0790889	0.0171502	0.199327	0.179553
0.181209	0.193724	0.145724	0.0659559
0.170675	0.0822731	0.114293	0.0886234
0.0777746	0.122785	0.172999	0.0123348
0.126195	0.100452	0.0268925	0.972075
0.111889	0.151591	0.13246	0.0627229
0.112044	0.0651098	0.19327	0.04976
0.176368	0.147545	0.187618	0.00164178
0.0956941	0.177119	0.14899	0.0137444
0.127517	0.187406	0.154161	0.0838034
0.0208056	0.0656157	0.113002	0.988406
0.0347171	0.13962	0.161319	0.0625839
0.138834	0.0844092	0.0598345	0.999996
0.0603617	0.126118	0.0109169	0.726019
0.0616819	0.0892917	0.0783481	0.0521088
0.141837	0.0261534	0.14801	0.105875
0.178368	0.134731	0.176096	0.121868
0.0393492	0.191272	0.00429245	0.999988
0.00562418	0.117514	0.174455	0.00447228
0.181541	0.147753	0.137745	0.147157
0.162458	0.130988	0.110764	0.130975
0.000209482	0.0634968	0.0757528	0.999972
0.0511511	0.181225	0.0744621	0.0231564
0.187526	0.182907	0.0364917	0.154941
0.0870702	0.194835	0.168187	0.00185289
0.0895641	0.0812523	0.179005	0.406224
0.139889	0.0961754	0.021026	0.471866
0.0918702	0.193227	0.05031	0.164639
0.179385	0.155133	0.165299	0.0799156
0.16228	0.161955	0.00249314	0.507289
0.0102687	0.00183891	0.0363317	0.0902132
0.037349	0.160573	0.102468	0.031435
0.00175145	0.0598922	0.0248605	0.996732
0.136637	0.0124409	0.185052	0.14634
0.110842	0.0759235	0.169796	0.105626
0.13393	0.0864222	0.124208	0.988451
0.146245	0.0757812	0.0650339	0.994589
0.0669131	0.049124	0.171519	0.826182
0.0925076	0.0254955	0.12209	0.175596
0.188976	0.0992933	0.148052	0.0444503
0.0973011	0.0801202	0.0225544	0.840392
0.126036	0.108689	0.0153089	0.232783
0.127264	0.186949	0.102235	0.0603533
0.046876	0.0734985	0.0803318	0.713726
0.0517308	0.182256	0.133415	0.00721714
0.103891	0.0461842	0.0745037	0.486027
0.0319259	0.0902236	0.0638421	0.153419
0.137352	0.0443427	0.194947	0.869281
0.0925232	0.0135833	0.193275	0.283661
0.182338	0.13338	0.033057	0.999987
0.0790847	0.0830935	0.0428707	0.983309
0.0133843	0.0080406	0.050961	0.137834
0.15503	0.161951	0.189447	0.00319933
0.0440434	0.195383	0.182291	0.0750614
0.117508	0.0787425	0.0666357	0.999948
0.0742203	0.0907042	0.13859	0.985374
0.0727705	0.157606	0.189287	0.0713323
0.160423	0.148139	0.0567183	0.000210281
0.196276	0.179916	0.169134	0.0661628
0.0923451	0.166237	0.124015	0.0559927
0.131459	0.193084	0.0168779	0.995796
0.0481738	0.150752	0.0565491	0.988987
0.00348544	0.138314	0.114131	2.68642e-07
0.00634183	0.10955	0.104171	0.00968443
0.19726	0.138323	0.11001	0.0983533
0.0250358	0.0638769	0.0725422	0.0465738
0.0491953	0.050888	0.194606	0.578475
0.194718	0.163377	0.121762	0.116486
0.00637525	0.149509	0.188321	0.0179114
0.113828	0.173878	0.0593317	0.0514625
0.0467852	0.0894785	0.106685	0.00289794
0.00374787	0.0206438	0.128218	0.464742
0.0862169	0.197519	0.0353847	0.347867
0.0314226	0.131643	0.121513	0.00209675
0.0394396	0.0414556	0.0696731	0.735545
0.114852	0.167034	0.0115334	0.132328
0.00838595	0.0572227	0.0464166	0.835719
0.124891	0.0981241	0.14245	-0.00306961
0.117826	0.149054	0.0639406	0.00127925
0.180115	0.0830633	0.0572913	0.928053
0.199443	0.194466	0.151425	0.0710448
0.195646	0.0801599	0.0220905	0.863634
0.158212	0.0116779	0.0736566	0.0592657
0.113811	0.187889	0.061234	-0.000406446
0.189015	0.0515792	0.113723	0.0243376
0.0498808	0.117732	0.0749419	0.000332545
0.0117121	0.0895932	0.149929	0.00373734
0.0905419	0.175237	0.168301	0.0533402
0.124606	0.0685339	0.0111908	0.634492
0.0203261	0.123339	0.0495077	0.0914899
0.0924481	0.0193539	0.161837	0.245999
0.00522666	0.131071	0.0699039	0.00423327
0.0292945	0.0503544	0.157125	0.0453637
0.159616	0.0556279	0.172777	0.0533019
0.0297779	0.111213	0.057852	0.141422
0.150678	0.18986	0.114051	0.030044
0.187028	0.19271	0.131071	0.0518896
0.0283086	0.152019	0.140024	0.00246733
0.168923	0.0704614	0.192378	0.0389696
0.161563	0.0615683	0.0158289	0.538922
0.189717	0.0433943	0.119207	0.580169
0.147656	0.0721799	0.0325575	0.0710991
0.0979887	0.0433919	0.0526187	0.150469
0.150955	0.124615	0.10667	0.352076
0.15953	0.139613	0.00208916	0.544235
0.00797406	0.0836954	0.072544	0.386903
0.181981	0.164541	0.0321129	0.72463
0.0718132	0.0118638	0.151563	0.121743
0.0628198	0.0681895	0.165862	0.812781
0.0773337	0.119935	0.0555448	0.173368
0.00150051	0.0401452	0.106653	0.999994
0.101198	0.0106049	0.188996	0.097718
0.112849	0.180313	0.140472	0.00253237
0.111074	0.106772	0.157456	0.0590716
0.151696	0.010795	0.0567761	0.0739652
0.0220434	0.189733	0.0236773	0.999999
0.0579387	0.122826	0.15245	-0.00289387
0.182531	0.0111675	0.184645	0.0813374
0.10657	0.00210189	0.180295	0.0544066
0.181262	0.00797936	0.137219	0.0780769
0.142139	0.0780177	0.0787848	0.99999
0.115531	0.0959988	0.0255056	0.083588
0.0474875	0.0498484	0.179426	0.726711
0.183752	0.0984585	0.100198	0.00082474
0.0458076	0.118048	0.105934	0.00182732
0.124145	0.138956	0.175881	0.0524424
0.0486106	0.101003	0.17129	0.0551673
0.0495655	0.0250905	0.0201443	0.108798
0.112514	0.017983	0.0482836	0.0350997
0.140785	0.0809295	0.0304115	0.887683
0.00705383	0.0781027	0.13697	0.0392601
0.0497775	0.177917	0.0428691	1
0.186623	0.155809	0.104123	0.128102
0.183466	0.177152	0.0836879	0.307647
0.00255805	0.140813	0.0192007	0.999998
0.136801	0.0842678	0.190697	0.0117334
0.0958118	0.0826971	0.0250108	0.916316
0.12007	0.182615	0.161019	0.068269
0.133777	0.0148493	0.11703	0.102642
0.182456	0.00524294	0.0804952	0.0557368
0.0666344	0.0877073	0.00487708	0.339794
0.0223846	0.108764	0.111725	0.0073872
0.0729785	0.185306	0.0834386	0.0871263
0.086305	0.119514	0.0262945	0.999294
0.00265149	0.125105	0.191892	0.0410806
0.0854382	0.142875	0.0150343	0.999997
0.0763982	0.0996807	0.079783	0.000136945
0.0742065	0.138382	0.0307011	0.148903
0.106093	0.029223	0.0725676	0.202799
0.0412138	0.0426773	0.0493154	0.255536
0.111299	0.0493109	0.040653	0.273148
0.0279348	0.00923097	0.0967082	0.161917
0.190469	0.0559071	0.139511	0.993615
0.144967	0.149558	0.0821317	0.99818
0.166594	0.0413163	0.0771341	0.587471
0.074075	0.00156207	0.0261632	0.0466495
0.162255	0.0389414	0.138618	0.513792
0.129175	0.176676	0.00979099	0.258078
0.0841998	0.156924	0.190118	0.0041605
0.188846	0.17724	0.0921994	0.0911322
0.182402	0.101495	0.149549	0.17251
0.107289	0.0268841	0.106108	0.203525
0.0625502	0.0995406	0.112178	0.0999335
0.0756909	0.159359	0.10135	0.0753956
0.172634	0.00899087	0.0805993	0.0627257
0.0638792	0.133978	0.103313	0.40746
0.152331	0.132353	0.00796289	0.676582
0.0843582	0.196483	0.173537	0.0583523
0.0842483	0.0298834	0.154755	0.221129
0.0895073	0.0452298	0.193671	0.00135774
0.0360476	0.116693	0.115872	0.0460361
0.134449	0.046458	0.00798588	0.0922205
0.079122	0.112587	0.000365869	0.0374256
0.197026	0.071592	0.0188061	0.662696
0.0300396	0.178369	0.101974	0.0077152
0.0929382	0.188833	0.0317502	0.996887
0.0495478	0.154592	0.0919081	0.0663599
0.14443	0.0614266	0.142666	0.0634027
0.170668	0.145603	0.0791612	0.346962
0.197542	0.0481316	0.186526	0.995769
0.00532916	0.138498	0.0526319	0.000202936
0.0580425	0.0531288	0.101314	0.088895
0.012351	0.199095	0.12086	0.00195218
0.151548	0.122648	0.17143	0.0850502
0.153767	0.158233	0.123554	0.00397396
0.0142499	0.126833	0.165587	0.0020593
0.0176745	0.021113	0.092612	0.16288
0.141749	0.126181	0.145321	0.0024673
0.124322	0.0877658	0.0965147	0.0136715
0.154081	0.0637561	0.0994608	0.833371
0.11777	0.0528728	0.0181737	0.568939
0.112351	0.104573	0.0615193	0.0414288
0.179255	0.041535	0.128492	0.556374
0.180003	0.099682	0.0853875	0.324207
0.134133	0.127389	0.0593877	0.999984
0.121378	0.185652	0.160761	0.00411062
0.0520185	0.0950599	0.0892119	0.999965
0.108596	0.0382972	0.128649	0.268868
0.0444141	0.152007	0.00147132	0.0263485
0.13446	0.0544468	0.12898	0.540253
0.00527146	0.179971	0.0144711	0.999978
0.032223	0.0415106	0.11872	0.99894
0.0888407	0.0224823	0.185823	0.13627
0.0012283	0.069084	0.162545	0.0143417
0.182148	0.118315	0.122303	0.0477042
0.16716	0.166478	0.0924927	0.0208894
0.0170107	0.012061	0.138278	0.132854
0.0910297	0.157313	0.0758273	0.0372982
0.0496955	0.00969255	0.194632	0.182279
0.130804	0.0255385	0.0884462	0.286222
0.130146	0.0339851	0.184587	0.464712
0.136338	0.180815	0.13428	0.0751441
0.151974	0.0786642	0.0897783	0.0251935
0.182975	0.142527	0.198367	0.0966004
0.0351129	0.053145	0.0525586	0.734199
0.00319963	0.0696156	0.101056	0.99705
0.0288564	0.170573	0.173132	0.058646
0.0733688	0.199853	0.108783	0.0363752
0.133262	0.0197925	0.0256069	0.0738732
[truncated: 3,671 more rows]

## Sheet: Figure S2
σ_noise	σ_movie	σ_noise / σ_movie	Total Structural Similarity
0.001	1	0.001	0.999985
0.0010975	1	0.0010975	0.999982
0.0012045	1	0.0012045	0.999978
0.00132194	1	0.00132194	0.999974
0.00145083	1	0.00145083	0.999968
0.00159228	1	0.00159228	0.999962
0.00174753	1	0.00174753	0.999954
0.00191791	1	0.00191791	0.999945
0.0021049	1	0.0021049	0.999934
0.00231013	1	0.00231013	0.99992
0.00253536	1	0.00253536	0.999904
0.00278256	1	0.00278256	0.999884
0.00305386	1	0.00305386	0.99986
0.0033516	1	0.0033516	0.999831
0.00367838	1	0.00367838	0.999797
0.00403702	1	0.00403702	0.999756
0.00443062	1	0.00443062	0.999706
0.0048626	1	0.0048626	0.999646
0.0053367	1	0.0053367	0.999572
0.00585702	1	0.00585702	0.999486
0.00642807	1	0.00642807	0.999381
0.0070548	1	0.0070548	0.999254
0.00774264	1	0.00774264	0.999104
0.00849753	1	0.00849753	0.99892
0.00932603	1	0.00932603	0.998698
0.0102353	1	0.0102353	0.998435
0.0112332	1	0.0112332	0.998115
0.0123285	1	0.0123285	0.99773
0.0135305	1	0.0135305	0.997272
0.0148497	1	0.0148497	0.996723
0.0162975	1	0.0162975	0.996059
0.0178865	1	0.0178865	0.995262
0.0196304	1	0.0196304	0.99432
0.0215443	1	0.0215443	0.993167
0.0236449	1	0.0236449	0.991789
0.0259502	1	0.0259502	0.99016
0.0284804	1	0.0284804	0.98823
0.0312572	1	0.0312572	0.985889
0.0343047	1	0.0343047	0.983133
0.0376494	1	0.0376494	0.979884
0.0413201	1	0.0413201	0.975972
0.0453488	1	0.0453488	0.97139
0.0497702	1	0.0497702	0.966031
0.0546228	1	0.0546228	0.959699
0.0599484	1	0.0599484	0.952549
0.0657933	1	0.0657933	0.944088
0.0722081	1	0.0722081	0.934327
0.0792483	1	0.0792483	0.923113
0.0869749	1	0.0869749	0.910496
0.0954548	1	0.0954548	0.896194
0.104762	1	0.104762	0.880381
0.114976	1	0.114976	0.862697
0.126186	1	0.126186	0.843461
0.138489	1	0.138489	0.822401
0.151991	1	0.151991	0.799757
0.16681	1	0.16681	0.77549
0.183074	1	0.183074	0.749698
0.200923	1	0.200923	0.722798
0.220513	1	0.220513	0.694957
0.242013	1	0.242013	0.666048
0.265609	1	0.265609	0.636964
0.291505	1	0.291505	0.606789
0.319927	1	0.319927	0.577075
0.351119	1	0.351119	0.546761
0.385353	1	0.385353	0.516217
0.422924	1	0.422924	0.486623
0.464159	1	0.464159	0.456215
0.509414	1	0.509414	0.427125
0.559081	1	0.559081	0.398096
0.613591	1	0.613591	0.369088
0.673415	1	0.673415	0.341411
0.739072	1	0.739072	0.313914
0.811131	1	0.811131	0.287227
0.890215	1	0.890215	0.260874
0.97701	1	0.97701	0.236007
1.07227	1	1.07227	0.212211
1.17681	1	1.17681	0.189582
1.29155	1	1.29155	0.167984
1.41747	1	1.41747	0.148092
1.55568	1	1.55568	0.12929
1.70735	1	1.70735	0.112127
1.87382	1	1.87382	0.0964414
2.05651	1	2.05651	0.0829321
2.25702	1	2.25702	0.0705437
2.47708	1	2.47708	0.0594217
2.71859	1	2.71859	0.0498536
2.98365	1	2.98365	0.0415076
3.27455	1	3.27455	0.0345456
3.59381	1	3.59381	0.0284543
3.94421	1	3.94421	0.0233466
4.32876	1	4.32876	0.0188757
4.75081	1	4.75081	0.0155824
5.21401	1	5.21401	0.012633
5.72237	1	5.72237	0.0101135
6.28029	1	6.28029	0.00814239
6.89261	1	6.89261	0.00642894
7.56463	1	7.56463	0.00506427
8.30218	1	8.30218	0.00405014
9.11163	1	9.11163	0.00318811
10	1	10	0.00251985
